# Supplementary material for: Genomic Signals of Adaptation towards Mutualism and Sociality in Two Ambrosia Beetle Complexes
Source: Life (Basel). 2018 Dec 22;9(1):2. doi: 10.3390/life9010002 (PMC6463014; doi:10.3390/life9010002)
Supplement: Supplementary file 1 [file life-09-00002-s001.zip]

Archive with 3 entries (2 files):
- Supplementary Material/
- Supplementary Material/Supplementary Material 01 (Tables S1-S4, and Figures S1-S6).docx
- Supplementary Material/Supplementary Material 02 (Tables S5-S9).xlsx
