# Supplementary material for: Genomic Signals of Adaptation towards Mutualism and Sociality in Two Ambrosia Beetle Complexes
Source: Life (Basel). 2018 Dec 22;9(1):2. doi: 10.3390/life9010002 (PMC6463014; doi:10.3390/life9010002)
Supplement: Supplementary file 1 [file life-09-00002-s001.zip › Supplementary Material/Supplementary Material 02 (Tables S5-S9).xlsx]

## Sheet: Table S5
Table S5: GO term counts of fungus-ike sequences retrieved from E. nr. fornucatus (FE) and X. glabratus (FX)
GO category	Category definition	GO term	FE	FX
BIOLOGICAL_PROCESS	mitochondrial genome maintenance	GO:0000002	1	0
CELLULAR_COMPONENT	phosphopyruvate hydratase complex	GO:0000015	1	1
MOLECULAR_FUNCTION	mannosyltransferase activity	GO:0000030	3	16
BIOLOGICAL_PROCESS	autophagosome assembly	GO:0000045	0	2
MOLECULAR_FUNCTION	tRNA binding	GO:0000049	8	13
MOLECULAR_FUNCTION	fatty-acyl-CoA binding	GO:0000062	2	2
BIOLOGICAL_PROCESS	DNA damage checkpoint	GO:0000077	1	3
BIOLOGICAL_PROCESS	regulation of cyclin-dependent protein serinethreonine kinase activity	GO:0000079	1	2
BIOLOGICAL_PROCESS	sulfate assimilation	GO:0000103	2	7
MOLECULAR_FUNCTION	succinate dehydrogenase activity	GO:0000104	2	1
BIOLOGICAL_PROCESS	histidine biosynthetic process	GO:0000105	7	5
CELLULAR_COMPONENT	Golgi membrane	GO:0000139	0	1
CELLULAR_COMPONENT	exocyst	GO:0000145	3	13
CELLULAR_COMPONENT	1,3-beta-D-glucan synthase complex	GO:0000148	1	0
MOLECULAR_FUNCTION	recombinase activity	GO:0000150	0	1
CELLULAR_COMPONENT	ubiquitin ligase complex	GO:0000151	1	5
MOLECULAR_FUNCTION	phosphorelay sensor kinase activity	GO:0000155	0	6
CELLULAR_COMPONENT	protein phosphatase type 2A complex	GO:0000159	2	14
BIOLOGICAL_PROCESS	phosphorelay signal transduction system	GO:0000160	3	3
BIOLOGICAL_PROCESS	tryptophan biosynthetic process	GO:0000162	1	0
MOLECULAR_FUNCTION	nucleotide binding	GO:0000166	56	159
CELLULAR_COMPONENT	exosome (RNase complex)	GO:0000178	0	1
MOLECULAR_FUNCTION	rRNA (adenine-N6,N6-)-dimethyltransferase activity	GO:0000179	0	3
BIOLOGICAL_PROCESS	nuclear-transcribed mRNA catabolic process, nonsense-mediated decay	GO:0000184	0	7
MOLECULAR_FUNCTION	tRNA-intron endonuclease activity	GO:0000213	1	4
CELLULAR_COMPONENT	vacuolar proton-transporting V-type ATPase, V1 domain	GO:0000221	1	1
BIOLOGICAL_PROCESS	microtubule cytoskeleton organization	GO:0000226	1	5
CELLULAR_COMPONENT	nuclear chromosome	GO:0000228	0	8
BIOLOGICAL_PROCESS	allantoin catabolic process	GO:0000256	1	1
CELLULAR_COMPONENT	mitochondrial chromosome	GO:0000262	1	0
BIOLOGICAL_PROCESS	polysaccharide catabolic process	GO:0000272	2	0
CELLULAR_COMPONENT	mitochondrial proton-transporting ATP synthase complex, catalytic core F(1)	GO:0000275	6	2
CELLULAR_COMPONENT	mitochondrial proton-transporting ATP synthase complex, coupling factor F(o)	GO:0000276	12	7
BIOLOGICAL_PROCESS	mitotic cell cycle	GO:0000278	1	0
MOLECULAR_FUNCTION	magnesium ion binding	GO:0000287	19	46
BIOLOGICAL_PROCESS	deadenylation-dependent decapping of nuclear-transcribed mRNA	GO:0000290	1	2
MOLECULAR_FUNCTION	3-hydroxyanthranilate 3,4-dioxygenase activity	GO:0000334	2	0
MOLECULAR_FUNCTION	RNA 7-methylguanosine cap binding	GO:0000340	1	0
BIOLOGICAL_PROCESS	generation of catalytic spliceosome for second transesterification step	GO:0000350	0	4
BIOLOGICAL_PROCESS	mRNA splicing, via spliceosome	GO:0000398	11	35
BIOLOGICAL_PROCESS	histone peptidyl-prolyl isomerization	GO:0000412	1	0
BIOLOGICAL_PROCESS	protein peptidyl-prolyl isomerization	GO:0000413	17	49
CELLULAR_COMPONENT	core TFIIH complex	GO:0000439	1	14
CELLULAR_COMPONENT	MIS12MIND type complex	GO:0000444	1	0
BIOLOGICAL_PROCESS	maturation of SSU-rRNA from tricistronic rRNA transcript (SSU-rRNA, 5.8S rRNA, LSU-rRNA)	GO:0000462	0	2
BIOLOGICAL_PROCESS	cleavage involved in rRNA processing	GO:0000469	1	0
CELLULAR_COMPONENT	proteasome complex	GO:0000502	2	7
BIOLOGICAL_PROCESS	telomere maintenance	GO:0000723	0	3
BIOLOGICAL_PROCESS	double-strand break repair via homologous recombination	GO:0000724	0	1
BIOLOGICAL_PROCESS	cell morphogenesis involved in conjugation with cellular fusion	GO:0000753	1	0
MOLECULAR_FUNCTION	adenyl-nucleotide exchange factor activity	GO:0000774	1	3
CELLULAR_COMPONENT	nucleosome	GO:0000786	1	3
CELLULAR_COMPONENT	condensin complex	GO:0000796	1	6
CELLULAR_COMPONENT	origin recognition complex	GO:0000808	0	1
MOLECULAR_FUNCTION	6,7-dimethyl-8-ribityllumazine synthase activity	GO:0000906	1	0
CELLULAR_COMPONENT	spindle pole	GO:0000922	1	5
MOLECULAR_FUNCTION	RNA polymerase II transcription factor activity, sequence-specific DNA binding	GO:0000981	10	0
MOLECULAR_FUNCTION	transcription factor activity, core RNA polymerase II binding	GO:0000991	0	1
MOLECULAR_FUNCTION	RNA polymerase II transcription cofactor activity	GO:0001104	6	5
BIOLOGICAL_PROCESS	RNA methylation	GO:0001510	0	1
BIOLOGICAL_PROCESS	pseudouridine synthesis	GO:0001522	9	23
MOLECULAR_FUNCTION	ATPase activator activity	GO:0001671	2	0
MOLECULAR_FUNCTION	nucleoside binding	GO:0001882	0	2
BIOLOGICAL_PROCESS	regulation of receptor recycling	GO:0001919	1	0
BIOLOGICAL_PROCESS	regulation of protein phosphorylation	GO:0001932	0	2
BIOLOGICAL_PROCESS	tRNA wobble uridine modification	GO:0002098	1	6
MOLECULAR_FUNCTION	aminoacyl-tRNA editing activity	GO:0002161	4	11
BIOLOGICAL_PROCESS	amino acid transmembrane transport	GO:0003333	10	9
MOLECULAR_FUNCTION	nucleic acid binding	GO:0003676	137	446
MOLECULAR_FUNCTION	DNA binding	GO:0003677	136	328
MOLECULAR_FUNCTION	DNA helicase activity	GO:0003678	10	17
MOLECULAR_FUNCTION	chromatin binding	GO:0003682	0	1
MOLECULAR_FUNCTION	damaged DNA binding	GO:0003684	2	4
MOLECULAR_FUNCTION	DNA clamp loader activity	GO:0003689	0	1
MOLECULAR_FUNCTION	double-stranded DNA binding	GO:0003690	0	1
MOLECULAR_FUNCTION	single-stranded DNA binding	GO:0003697	3	1
MOLECULAR_FUNCTION	DNA binding transcription factor activity	GO:0003700	17	46
MOLECULAR_FUNCTION	transcription coactivator activity	GO:0003713	2	2
MOLECULAR_FUNCTION	transcription corepressor activity	GO:0003714	1	1
MOLECULAR_FUNCTION	RNA binding	GO:0003723	95	222
MOLECULAR_FUNCTION	double-stranded RNA binding	GO:0003725	1	4
MOLECULAR_FUNCTION	mRNA binding	GO:0003729	3	12
MOLECULAR_FUNCTION	structural constituent of ribosome	GO:0003735	753	664
MOLECULAR_FUNCTION	translation initiation factor activity	GO:0003743	33	92
MOLECULAR_FUNCTION	translation elongation factor activity	GO:0003746	23	25
MOLECULAR_FUNCTION	translation release factor activity	GO:0003747	1	3
MOLECULAR_FUNCTION	peptidyl-prolyl cis-trans isomerase activity	GO:0003755	18	49
MOLECULAR_FUNCTION	protein disulfide isomerase activity	GO:0003756	0	2
MOLECULAR_FUNCTION	motor activity	GO:0003774	3	33
MOLECULAR_FUNCTION	microtubule motor activity	GO:0003777	1	35
MOLECULAR_FUNCTION	actin binding	GO:0003779	9	21
MOLECULAR_FUNCTION	lysozyme activity	GO:0003796	1	0
MOLECULAR_FUNCTION	catalytic activity	GO:0003824	307	668
MOLECULAR_FUNCTION	alpha,alpha-trehalose-phosphate synthase (UDP-forming) activity	GO:0003825	0	3
MOLECULAR_FUNCTION	1-acylglycerol-3-phosphate O-acyltransferase activity	GO:0003841	1	0
MOLECULAR_FUNCTION	1-pyrroline-5-carboxylate dehydrogenase activity	GO:0003842	0	2
MOLECULAR_FUNCTION	1,3-beta-D-glucan synthase activity	GO:0003843	1	0
MOLECULAR_FUNCTION	2-amino-4-hydroxy-6-hydroxymethyldihydropteridine diphosphokinase activity	GO:0003848	1	0
MOLECULAR_FUNCTION	3-deoxy-7-phosphoheptulonate synthase activity	GO:0003849	1	0
MOLECULAR_FUNCTION	2-isopropylmalate synthase activity	GO:0003852	1	0
MOLECULAR_FUNCTION	3-beta-hydroxy-delta5-steroid dehydrogenase activity	GO:0003854	1	1
MOLECULAR_FUNCTION	3-hydroxyacyl-CoA dehydrogenase activity	GO:0003857	4	9
MOLECULAR_FUNCTION	3-hydroxyisobutyryl-CoA hydrolase activity	GO:0003860	2	3
MOLECULAR_FUNCTION	3-isopropylmalate dehydratase activity	GO:0003861	1	3
MOLECULAR_FUNCTION	3-isopropylmalate dehydrogenase activity	GO:0003862	1	0
MOLECULAR_FUNCTION	4-aminobutyrate transaminase activity	GO:0003867	1	5
MOLECULAR_FUNCTION	5-aminolevulinate synthase activity	GO:0003870	0	3
MOLECULAR_FUNCTION	5-methyltetrahydropteroyltriglutamate-homocysteine S-methyltransferase activity	GO:0003871	5	10
MOLECULAR_FUNCTION	6-phosphofructokinase activity	GO:0003872	5	7
MOLECULAR_FUNCTION	6-phosphofructo-2-kinase activity	GO:0003873	2	18
MOLECULAR_FUNCTION	AMP deaminase activity	GO:0003876	0	1
MOLECULAR_FUNCTION	ATP phosphoribosyltransferase activity	GO:0003879	1	5
MOLECULAR_FUNCTION	CTP synthase activity	GO:0003883	1	3
MOLECULAR_FUNCTION	DNA-directed DNA polymerase activity	GO:0003887	1	10
MOLECULAR_FUNCTION	DNA primase activity	GO:0003896	0	6
MOLECULAR_FUNCTION	DNA-directed 5'-3' RNA polymerase activity	GO:0003899	24	117
MOLECULAR_FUNCTION	DNA ligase (ATP) activity	GO:0003910	2	20
MOLECULAR_FUNCTION	DNA topoisomerase activity	GO:0003916	0	3
MOLECULAR_FUNCTION	DNA topoisomerase type I activity	GO:0003917	1	4
MOLECULAR_FUNCTION	DNA topoisomerase type II (ATP-hydrolyzing) activity	GO:0003918	0	9
MOLECULAR_FUNCTION	GMP synthase (glutamine-hydrolyzing) activity	GO:0003922	2	6
MOLECULAR_FUNCTION	GTPase activity	GO:0003924	98	271
MOLECULAR_FUNCTION	GTP cyclohydrolase I activity	GO:0003934	1	3
MOLECULAR_FUNCTION	IMP cyclohydrolase activity	GO:0003937	3	8
MOLECULAR_FUNCTION	IMP dehydrogenase activity	GO:0003938	1	1
MOLECULAR_FUNCTION	L-serine ammonia-lyase activity	GO:0003941	1	0
MOLECULAR_FUNCTION	N-acetyl-gamma-glutamyl-phosphate reductase activity	GO:0003942	2	0
MOLECULAR_FUNCTION	NAD+ kinase activity	GO:0003951	5	11
MOLECULAR_FUNCTION	NAD+ synthase (glutamine-hydrolyzing) activity	GO:0003952	0	4
MOLECULAR_FUNCTION	NADH dehydrogenase activity	GO:0003954	4	4
MOLECULAR_FUNCTION	NAD(P)H dehydrogenase (quinone) activity	GO:0003955	1	0
MOLECULAR_FUNCTION	NADPH-hemoprotein reductase activity	GO:0003958	0	1
MOLECULAR_FUNCTION	RNA ligase (ATP) activity	GO:0003972	1	0
MOLECULAR_FUNCTION	UDP-glucose 4-epimerase activity	GO:0003978	0	4
MOLECULAR_FUNCTION	acetolactate synthase activity	GO:0003984	3	1
MOLECULAR_FUNCTION	acetate-CoA ligase activity	GO:0003987	0	2
MOLECULAR_FUNCTION	acetyl-CoA carboxylase activity	GO:0003989	2	12
MOLECULAR_FUNCTION	aconitate hydratase activity	GO:0003994	0	2
MOLECULAR_FUNCTION	acyl-CoA oxidase activity	GO:0003997	2	5
MOLECULAR_FUNCTION	adenine phosphoribosyltransferase activity	GO:0003999	0	4
MOLECULAR_FUNCTION	ATP-dependent DNA helicase activity	GO:0004003	3	18
MOLECULAR_FUNCTION	phospholipid-translocating ATPase activity	GO:0004012	0	7
MOLECULAR_FUNCTION	adenosylmethionine decarboxylase activity	GO:0004014	2	8
MOLECULAR_FUNCTION	adenylate kinase activity	GO:0004017	3	5
MOLECULAR_FUNCTION	N6-(1,2-dicarboxyethyl)AMP AMP-lyase (fumarate-forming) activity	GO:0004018	1	2
MOLECULAR_FUNCTION	adenylosuccinate synthase activity	GO:0004019	2	6
MOLECULAR_FUNCTION	adenylylsulfate kinase activity	GO:0004020	2	5
MOLECULAR_FUNCTION	allantoicase activity	GO:0004037	1	0
MOLECULAR_FUNCTION	allantoinase activity	GO:0004038	0	1
MOLECULAR_FUNCTION	L-aminoadipate-semialdehyde dehydrogenase activity	GO:0004043	0	2
MOLECULAR_FUNCTION	amidophosphoribosyltransferase activity	GO:0004044	0	3
MOLECULAR_FUNCTION	aminoacyl-tRNA hydrolase activity	GO:0004045	1	3
MOLECULAR_FUNCTION	aminomethyltransferase activity	GO:0004047	1	0
MOLECULAR_FUNCTION	arginase activity	GO:0004053	1	3
MOLECULAR_FUNCTION	argininosuccinate synthase activity	GO:0004055	5	13
MOLECULAR_FUNCTION	argininosuccinate lyase activity	GO:0004056	0	1
MOLECULAR_FUNCTION	arginyltransferase activity	GO:0004057	0	2
MOLECULAR_FUNCTION	arylformamidase activity	GO:0004061	1	0
MOLECULAR_FUNCTION	asparagine synthase (glutamine-hydrolyzing) activity	GO:0004066	6	9
MOLECULAR_FUNCTION	aspartate carbamoyltransferase activity	GO:0004070	0	1
MOLECULAR_FUNCTION	biotin synthase activity	GO:0004076	1	0
MOLECULAR_FUNCTION	branched-chain-amino-acid transaminase activity	GO:0004084	2	2
MOLECULAR_FUNCTION	carbamoyl-phosphate synthase (glutamine-hydrolyzing) activity	GO:0004088	0	4
MOLECULAR_FUNCTION	carbonate dehydratase activity	GO:0004089	3	2
MOLECULAR_FUNCTION	catalase activity	GO:0004096	5	26
MOLECULAR_FUNCTION	catechol oxidase activity	GO:0004097	0	1
MOLECULAR_FUNCTION	chitin synthase activity	GO:0004100	3	0
MOLECULAR_FUNCTION	chorismate mutase activity	GO:0004106	1	0
MOLECULAR_FUNCTION	chorismate synthase activity	GO:0004107	3	3
MOLECULAR_FUNCTION	citrate (Si)-synthase activity	GO:0004108	1	1
MOLECULAR_FUNCTION	coproporphyrinogen oxidase activity	GO:0004109	2	9
MOLECULAR_FUNCTION	3',5'-cyclic-nucleotide phosphodiesterase activity	GO:0004114	0	4
MOLECULAR_FUNCTION	cystathionine beta-lyase activity	GO:0004121	0	3
MOLECULAR_FUNCTION	cystathionine beta-synthase activity	GO:0004122	0	1
MOLECULAR_FUNCTION	cysteine synthase activity	GO:0004124	0	1
MOLECULAR_FUNCTION	cytidylate kinase activity	GO:0004127	0	1
MOLECULAR_FUNCTION	cytochrome-c oxidase activity	GO:0004129	19	18
MOLECULAR_FUNCTION	dCMP deaminase activity	GO:0004132	0	6
MOLECULAR_FUNCTION	dephospho-CoA kinase activity	GO:0004140	2	2
MOLECULAR_FUNCTION	dihydrofolate reductase activity	GO:0004146	0	1
MOLECULAR_FUNCTION	dihydrolipoyl dehydrogenase activity	GO:0004148	1	3
MOLECULAR_FUNCTION	dihydrolipoyllysine-residue succinyltransferase activity	GO:0004149	1	0
MOLECULAR_FUNCTION	dihydroorotate dehydrogenase activity	GO:0004152	1	1
MOLECULAR_FUNCTION	dihydroxy-acid dehydratase activity	GO:0004160	0	3
MOLECULAR_FUNCTION	dimethylallyltranstransferase activity	GO:0004161	0	1
MOLECULAR_FUNCTION	diphosphomevalonate decarboxylase activity	GO:0004163	0	2
MOLECULAR_FUNCTION	diphthine synthase activity	GO:0004164	2	3
MOLECULAR_FUNCTION	dUTP diphosphatase activity	GO:0004170	1	4
MOLECULAR_FUNCTION	endopeptidase activity	GO:0004175	14	33
MOLECULAR_FUNCTION	ATP-dependent peptidase activity	GO:0004176	1	10
MOLECULAR_FUNCTION	aminopeptidase activity	GO:0004177	9	15
MOLECULAR_FUNCTION	metallocarboxypeptidase activity	GO:0004181	2	0
MOLECULAR_FUNCTION	serine-type carboxypeptidase activity	GO:0004185	8	20
MOLECULAR_FUNCTION	aspartic-type endopeptidase activity	GO:0004190	0	6
MOLECULAR_FUNCTION	cysteine-type endopeptidase activity	GO:0004197	1	1
MOLECULAR_FUNCTION	calcium-dependent cysteine-type endopeptidase activity	GO:0004198	0	1
MOLECULAR_FUNCTION	metalloendopeptidase activity	GO:0004222	13	26
MOLECULAR_FUNCTION	serine-type endopeptidase activity	GO:0004252	11	17
MOLECULAR_FUNCTION	threonine-type endopeptidase activity	GO:0004298	46	84
MOLECULAR_FUNCTION	enoyl-[acyl-carrier-protein] reductase (NADH) activity	GO:0004318	1	1
MOLECULAR_FUNCTION	ferroxidase activity	GO:0004322	1	5
MOLECULAR_FUNCTION	ferrochelatase activity	GO:0004325	3	9
MOLECULAR_FUNCTION	formate-tetrahydrofolate ligase activity	GO:0004329	6	10
MOLECULAR_FUNCTION	fructose-bisphosphate aldolase activity	GO:0004332	4	2
MOLECULAR_FUNCTION	fumarate hydratase activity	GO:0004333	1	1
MOLECULAR_FUNCTION	fumarylacetoacetase activity	GO:0004334	1	1
MOLECULAR_FUNCTION	galactokinase activity	GO:0004335	0	2
MOLECULAR_FUNCTION	glucosamine-6-phosphate deaminase activity	GO:0004342	1	2
MOLECULAR_FUNCTION	glucose-6-phosphate dehydrogenase activity	GO:0004345	5	11
MOLECULAR_FUNCTION	glucose-6-phosphate isomerase activity	GO:0004347	6	12
MOLECULAR_FUNCTION	glutamate 5-kinase activity	GO:0004349	0	3
MOLECULAR_FUNCTION	glutamate decarboxylase activity	GO:0004351	0	3
MOLECULAR_FUNCTION	glutamate dehydrogenase (NAD+) activity	GO:0004352	1	0
MOLECULAR_FUNCTION	glutamate-ammonia ligase activity	GO:0004356	5	11
MOLECULAR_FUNCTION	glutamate-cysteine ligase activity	GO:0004357	0	6
MOLECULAR_FUNCTION	glutamate N-acetyltransferase activity	GO:0004358	3	0
MOLECULAR_FUNCTION	glutaminase activity	GO:0004359	3	0
MOLECULAR_FUNCTION	glutathione-disulfide reductase activity	GO:0004362	0	1
MOLECULAR_FUNCTION	glutathione synthase activity	GO:0004363	1	2
MOLECULAR_FUNCTION	glycerol-3-phosphate dehydrogenase [NAD+] activity	GO:0004367	5	4
MOLECULAR_FUNCTION	glycerol kinase activity	GO:0004370	0	1
MOLECULAR_FUNCTION	glycerone kinase activity	GO:0004371	0	8
MOLECULAR_FUNCTION	glycine hydroxymethyltransferase activity	GO:0004372	1	6
MOLECULAR_FUNCTION	glycogen (starch) synthase activity	GO:0004373	4	11
MOLECULAR_FUNCTION	glycine dehydrogenase (decarboxylating) activity	GO:0004375	4	4
MOLECULAR_FUNCTION	glycylpeptide N-tetradecanoyltransferase activity	GO:0004379	4	2
MOLECULAR_FUNCTION	guanylate kinase activity	GO:0004385	1	0
MOLECULAR_FUNCTION	helicase activity	GO:0004386	1	39
MOLECULAR_FUNCTION	histidinol dehydrogenase activity	GO:0004399	2	0
MOLECULAR_FUNCTION	histone acetyltransferase activity	GO:0004402	0	13
MOLECULAR_FUNCTION	histone deacetylase activity	GO:0004407	0	4
MOLECULAR_FUNCTION	holocytochrome-c synthase activity	GO:0004408	2	6
MOLECULAR_FUNCTION	homoaconitate hydratase activity	GO:0004409	0	2
MOLECULAR_FUNCTION	homocitrate synthase activity	GO:0004410	1	0
MOLECULAR_FUNCTION	homogentisate 1,2-dioxygenase activity	GO:0004411	1	8
MOLECULAR_FUNCTION	hydroxymethylbilane synthase activity	GO:0004418	2	3
MOLECULAR_FUNCTION	hydroxymethylglutaryl-CoA reductase (NADPH) activity	GO:0004420	0	11
MOLECULAR_FUNCTION	hydroxymethylglutaryl-CoA synthase activity	GO:0004421	4	9
MOLECULAR_FUNCTION	imidazoleglycerol-phosphate dehydratase activity	GO:0004424	2	0
MOLECULAR_FUNCTION	inorganic diphosphatase activity	GO:0004427	3	9
MOLECULAR_FUNCTION	phosphatidylinositol phospholipase C activity	GO:0004435	0	2
MOLECULAR_FUNCTION	isocitrate dehydrogenase (NAD+) activity	GO:0004449	2	1
MOLECULAR_FUNCTION	isocitrate dehydrogenase (NADP+) activity	GO:0004450	3	1
MOLECULAR_FUNCTION	isocitrate lyase activity	GO:0004451	4	0
MOLECULAR_FUNCTION	isopentenyl-diphosphate delta-isomerase activity	GO:0004452	1	3
MOLECULAR_FUNCTION	ketol-acid reductoisomerase activity	GO:0004455	1	1
MOLECULAR_FUNCTION	lactoylglutathione lyase activity	GO:0004462	1	6
MOLECULAR_FUNCTION	malic enzyme activity	GO:0004470	1	3
MOLECULAR_FUNCTION	malate dehydrogenase (decarboxylating) (NAD+) activity	GO:0004471	2	7
MOLECULAR_FUNCTION	malate synthase activity	GO:0004474	6	6
MOLECULAR_FUNCTION	mannose-6-phosphate isomerase activity	GO:0004476	5	1
MOLECULAR_FUNCTION	methionine adenosyltransferase activity	GO:0004478	6	21
MOLECULAR_FUNCTION	mRNA guanylyltransferase activity	GO:0004484	0	3
MOLECULAR_FUNCTION	methylenetetrahydrofolate dehydrogenase (NADP+) activity	GO:0004488	3	9
MOLECULAR_FUNCTION	methylenetetrahydrofolate reductase (NAD(P)H) activity	GO:0004489	2	6
MOLECULAR_FUNCTION	methylmalonate-semialdehyde dehydrogenase (acylating) activity	GO:0004491	0	1
MOLECULAR_FUNCTION	monooxygenase activity	GO:0004497	0	1
MOLECULAR_FUNCTION	N,N-dimethylaniline monooxygenase activity	GO:0004499	2	3
MOLECULAR_FUNCTION	inositol-3-phosphate synthase activity	GO:0004512	5	8
MOLECULAR_FUNCTION	nicotinate-nucleotide diphosphorylase (carboxylating) activity	GO:0004514	3	0
MOLECULAR_FUNCTION	nuclease activity	GO:0004518	0	11
MOLECULAR_FUNCTION	endonuclease activity	GO:0004519	1	1
MOLECULAR_FUNCTION	RNA-DNA hybrid ribonuclease activity	GO:0004523	3	1
MOLECULAR_FUNCTION	ribonuclease III activity	GO:0004525	1	1
MOLECULAR_FUNCTION	exonuclease activity	GO:0004527	0	4
MOLECULAR_FUNCTION	ribonuclease activity	GO:0004540	1	5
MOLECULAR_FUNCTION	hydrolase activity, hydrolyzing O-glycosyl compounds	GO:0004553	26	30
MOLECULAR_FUNCTION	alpha,alpha-trehalase activity	GO:0004555	5	3
MOLECULAR_FUNCTION	alpha-mannosidase activity	GO:0004559	1	4
MOLECULAR_FUNCTION	beta-galactosidase activity	GO:0004565	2	0
MOLECULAR_FUNCTION	mannosyl-oligosaccharide 1,2-alpha-mannosidase activity	GO:0004571	11	13
MOLECULAR_FUNCTION	oligosaccharyl transferase activity	GO:0004576	4	7
MOLECULAR_FUNCTION	dolichyl-diphosphooligosaccharide-protein glycotransferase activity	GO:0004579	3	3
MOLECULAR_FUNCTION	dolichyl-phosphate-glucose-glycolipid alpha-glucosyltransferase activity	GO:0004583	0	1
MOLECULAR_FUNCTION	ornithine-oxo-acid transaminase activity	GO:0004587	1	3
MOLECULAR_FUNCTION	orotate phosphoribosyltransferase activity	GO:0004588	0	3
MOLECULAR_FUNCTION	orotidine-5'-phosphate decarboxylase activity	GO:0004590	4	7
MOLECULAR_FUNCTION	oxoglutarate dehydrogenase (succinyl-transferring) activity	GO:0004591	0	3
MOLECULAR_FUNCTION	pantoate-beta-alanine ligase activity	GO:0004592	3	1
MOLECULAR_FUNCTION	pantothenate kinase activity	GO:0004594	0	4
MOLECULAR_FUNCTION	peroxidase activity	GO:0004601	13	18
MOLECULAR_FUNCTION	glutathione peroxidase activity	GO:0004602	1	6
MOLECULAR_FUNCTION	phosphatidate cytidylyltransferase activity	GO:0004605	0	7
MOLECULAR_FUNCTION	phosphatidylserine decarboxylase activity	GO:0004609	6	11
MOLECULAR_FUNCTION	phosphoacetylglucosamine mutase activity	GO:0004610	0	3
MOLECULAR_FUNCTION	phosphoenolpyruvate carboxykinase activity	GO:0004611	1	0
MOLECULAR_FUNCTION	phosphoenolpyruvate carboxykinase (ATP) activity	GO:0004612	1	0
MOLECULAR_FUNCTION	phosphomannomutase activity	GO:0004615	4	3
MOLECULAR_FUNCTION	phosphogluconate dehydrogenase (decarboxylating) activity	GO:0004616	12	23
MOLECULAR_FUNCTION	phosphoglycerate kinase activity	GO:0004618	5	8
MOLECULAR_FUNCTION	phosphoglycerate mutase activity	GO:0004619	1	0
MOLECULAR_FUNCTION	phospholipase activity	GO:0004620	1	0
MOLECULAR_FUNCTION	phospholipase A2 activity	GO:0004623	1	0
MOLECULAR_FUNCTION	phosphopyruvate hydratase activity	GO:0004634	1	1
MOLECULAR_FUNCTION	phosphoribosylamine-glycine ligase activity	GO:0004637	0	6
MOLECULAR_FUNCTION	phosphoribosylaminoimidazolesuccinocarboxamide synthase activity	GO:0004639	0	1
MOLECULAR_FUNCTION	phosphoribosylformylglycinamidine cyclo-ligase activity	GO:0004641	0	5
MOLECULAR_FUNCTION	phosphoribosylformylglycinamidine synthase activity	GO:0004642	0	1
MOLECULAR_FUNCTION	phosphoribosylaminoimidazolecarboxamide formyltransferase activity	GO:0004643	3	8
MOLECULAR_FUNCTION	phosphoribosylglycinamide formyltransferase activity	GO:0004644	0	1
MOLECULAR_FUNCTION	phosphorylase activity	GO:0004645	1	1
MOLECULAR_FUNCTION	polygalacturonase activity	GO:0004650	4	9
MOLECULAR_FUNCTION	polynucleotide adenylyltransferase activity	GO:0004652	1	11
MOLECULAR_FUNCTION	porphobilinogen synthase activity	GO:0004655	3	5
MOLECULAR_FUNCTION	protein kinase activity	GO:0004672	51	406
MOLECULAR_FUNCTION	protein serinethreonine kinase activity	GO:0004674	5	18
MOLECULAR_FUNCTION	phosphoprotein phosphatase activity	GO:0004721	0	12
MOLECULAR_FUNCTION	magnesium-dependent protein serinethreonine phosphatase activity	GO:0004724	0	4
MOLECULAR_FUNCTION	protein tyrosine phosphatase activity	GO:0004725	3	1
MOLECULAR_FUNCTION	purine-nucleoside phosphorylase activity	GO:0004731	0	1
MOLECULAR_FUNCTION	pyridoxamine-phosphate oxidase activity	GO:0004733	1	0
MOLECULAR_FUNCTION	pyrroline-5-carboxylate reductase activity	GO:0004735	1	0
MOLECULAR_FUNCTION	pyruvate carboxylase activity	GO:0004736	0	1
MOLECULAR_FUNCTION	pyruvate dehydrogenase (acetyl-transferring) activity	GO:0004739	1	0
MOLECULAR_FUNCTION	dihydrolipoyllysine-residue acetyltransferase activity	GO:0004742	0	2
MOLECULAR_FUNCTION	pyruvate kinase activity	GO:0004743	3	5
MOLECULAR_FUNCTION	ribonucleoside-diphosphate reductase activity, thioredoxin disulfide as acceptor	GO:0004748	0	4
MOLECULAR_FUNCTION	ribose phosphate diphosphokinase activity	GO:0004749	4	12
MOLECULAR_FUNCTION	ribulose-phosphate 3-epimerase activity	GO:0004750	2	3
MOLECULAR_FUNCTION	ribose-5-phosphate isomerase activity	GO:0004751	2	5
MOLECULAR_FUNCTION	stearoyl-CoA 9-desaturase activity	GO:0004768	1	0
MOLECULAR_FUNCTION	sulfate adenylyltransferase (ATP) activity	GO:0004781	1	5
MOLECULAR_FUNCTION	superoxide dismutase activity	GO:0004784	7	12
MOLECULAR_FUNCTION	thymidylate synthase activity	GO:0004799	0	1
MOLECULAR_FUNCTION	sedoheptulose-7-phosphate:D-glyceraldehyde-3-phosphate glyceronetransferase activity	GO:0004801	2	1
MOLECULAR_FUNCTION	transketolase activity	GO:0004802	1	2
MOLECULAR_FUNCTION	triglyceride lipase activity	GO:0004806	1	0
MOLECULAR_FUNCTION	triose-phosphate isomerase activity	GO:0004807	1	14
MOLECULAR_FUNCTION	aminoacyl-tRNA ligase activity	GO:0004812	51	107
MOLECULAR_FUNCTION	alanine-tRNA ligase activity	GO:0004813	2	7
MOLECULAR_FUNCTION	arginine-tRNA ligase activity	GO:0004814	1	3
MOLECULAR_FUNCTION	aspartate-tRNA ligase activity	GO:0004815	0	2
MOLECULAR_FUNCTION	asparagine-tRNA ligase activity	GO:0004816	1	3
MOLECULAR_FUNCTION	cysteine-tRNA ligase activity	GO:0004817	0	1
MOLECULAR_FUNCTION	glutamine-tRNA ligase activity	GO:0004819	0	1
MOLECULAR_FUNCTION	glycine-tRNA ligase activity	GO:0004820	1	3
MOLECULAR_FUNCTION	isoleucine-tRNA ligase activity	GO:0004822	0	1
MOLECULAR_FUNCTION	leucine-tRNA ligase activity	GO:0004823	0	1
MOLECULAR_FUNCTION	lysine-tRNA ligase activity	GO:0004824	0	1
MOLECULAR_FUNCTION	methionine-tRNA ligase activity	GO:0004825	0	1
MOLECULAR_FUNCTION	phenylalanine-tRNA ligase activity	GO:0004826	0	5
MOLECULAR_FUNCTION	proline-tRNA ligase activity	GO:0004827	1	2
MOLECULAR_FUNCTION	serine-tRNA ligase activity	GO:0004828	1	1
MOLECULAR_FUNCTION	tryptophan-tRNA ligase activity	GO:0004830	1	1
MOLECULAR_FUNCTION	tyrosine-tRNA ligase activity	GO:0004831	1	2
MOLECULAR_FUNCTION	valine-tRNA ligase activity	GO:0004832	0	1
MOLECULAR_FUNCTION	tryptophan synthase activity	GO:0004834	3	0
MOLECULAR_FUNCTION	ubiquitin-protein transferase activity	GO:0004842	10	45
MOLECULAR_FUNCTION	thiol-dependent ubiquitin-specific protease activity	GO:0004843	3	10
MOLECULAR_FUNCTION	uroporphyrinogen-III synthase activity	GO:0004852	2	0
MOLECULAR_FUNCTION	uroporphyrinogen decarboxylase activity	GO:0004853	3	9
MOLECULAR_FUNCTION	protein phosphatase inhibitor activity	GO:0004864	3	0
MOLECULAR_FUNCTION	protein serinethreonine phosphatase inhibitor activity	GO:0004865	1	3
MOLECULAR_FUNCTION	signal transducer activity	GO:0004871	6	20
MOLECULAR_FUNCTION	signal recognition particle binding	GO:0005047	4	3
MOLECULAR_FUNCTION	guanyl-nucleotide exchange factor activity	GO:0005085	0	11
MOLECULAR_FUNCTION	ARF guanyl-nucleotide exchange factor activity	GO:0005086	1	7
MOLECULAR_FUNCTION	Rho guanyl-nucleotide exchange factor activity	GO:0005089	0	9
MOLECULAR_FUNCTION	GDP-dissociation inhibitor activity	GO:0005092	3	5
MOLECULAR_FUNCTION	Rho GDP-dissociation inhibitor activity	GO:0005094	1	2
MOLECULAR_FUNCTION	GTPase activator activity	GO:0005096	4	25
MOLECULAR_FUNCTION	structural molecule activity	GO:0005198	10	34
MOLECULAR_FUNCTION	transporter activity	GO:0005215	1	3
MOLECULAR_FUNCTION	ion channel activity	GO:0005216	4	17
MOLECULAR_FUNCTION	voltage-gated chloride channel activity	GO:0005247	0	13
MOLECULAR_FUNCTION	calcium channel activity	GO:0005262	1	0
MOLECULAR_FUNCTION	inorganic phosphate transmembrane transporter activity	GO:0005315	3	1
MOLECULAR_FUNCTION	neurotransmitter:sodium symporter activity	GO:0005328	3	0
MOLECULAR_FUNCTION	copper ion transmembrane transporter activity	GO:0005375	1	0
MOLECULAR_FUNCTION	iron ion transmembrane transporter activity	GO:0005381	1	0
MOLECULAR_FUNCTION	SNAP receptor activity	GO:0005484	0	1
MOLECULAR_FUNCTION	binding	GO:0005488	79	379
MOLECULAR_FUNCTION	iron ion binding	GO:0005506	46	78
MOLECULAR_FUNCTION	copper ion binding	GO:0005507	13	7
MOLECULAR_FUNCTION	calcium ion binding	GO:0005509	42	72
MOLECULAR_FUNCTION	protein binding	GO:0005515	493	1186
MOLECULAR_FUNCTION	ATP binding	GO:0005524	342	1481
MOLECULAR_FUNCTION	GTP binding	GO:0005525	150	417
MOLECULAR_FUNCTION	FK506 binding	GO:0005528	1	0
MOLECULAR_FUNCTION	galactose binding	GO:0005534	0	2
MOLECULAR_FUNCTION	phospholipid binding	GO:0005543	0	9
MOLECULAR_FUNCTION	calcium-dependent phospholipid binding	GO:0005544	1	6
CELLULAR_COMPONENT	extracellular region	GO:0005576	3	0
CELLULAR_COMPONENT	cell wall	GO:0005618	2	2
CELLULAR_COMPONENT	intracellular	GO:0005622	476	439
CELLULAR_COMPONENT	nucleus	GO:0005634	64	169
CELLULAR_COMPONENT	integral component of nuclear inner membrane	GO:0005639	1	0
CELLULAR_COMPONENT	nuclear pore	GO:0005643	3	3
CELLULAR_COMPONENT	DNA replication factor C complex	GO:0005663	0	1
CELLULAR_COMPONENT	DNA-directed RNA polymerase II, core complex	GO:0005665	1	2
CELLULAR_COMPONENT	DNA-directed RNA polymerase III complex	GO:0005666	0	1
CELLULAR_COMPONENT	transcription factor TFIID complex	GO:0005669	0	4
CELLULAR_COMPONENT	transcription factor TFIIA complex	GO:0005672	5	14
CELLULAR_COMPONENT	transcription factor TFIIF complex	GO:0005674	3	2
CELLULAR_COMPONENT	holo TFIIH complex	GO:0005675	0	1
CELLULAR_COMPONENT	anaphase-promoting complex	GO:0005680	0	1
CELLULAR_COMPONENT	spliceosomal complex	GO:0005681	4	9
CELLULAR_COMPONENT	U1 snRNP	GO:0005685	1	5
CELLULAR_COMPONENT	chromosome	GO:0005694	2	10
CELLULAR_COMPONENT	nucleolus	GO:0005730	3	12
CELLULAR_COMPONENT	small nucleolar ribonucleoprotein complex	GO:0005732	5	12
CELLULAR_COMPONENT	cytoplasm	GO:0005737	81	203
CELLULAR_COMPONENT	mitochondrion	GO:0005739	20	27
CELLULAR_COMPONENT	mitochondrial envelope	GO:0005740	3	5
CELLULAR_COMPONENT	mitochondrial outer membrane	GO:0005741	13	28
CELLULAR_COMPONENT	mitochondrial outer membrane translocase complex	GO:0005742	3	2
CELLULAR_COMPONENT	mitochondrial inner membrane	GO:0005743	20	26
CELLULAR_COMPONENT	mitochondrial inner membrane presequence translocase complex	GO:0005744	1	2
CELLULAR_COMPONENT	mitochondrial respiratory chain	GO:0005746	1	0
CELLULAR_COMPONENT	mitochondrial respiratory chain complex I	GO:0005747	2	3
CELLULAR_COMPONENT	mitochondrial respiratory chain complex III	GO:0005750	4	7
CELLULAR_COMPONENT	mitochondrial respiratory chain complex IV	GO:0005751	4	3
CELLULAR_COMPONENT	mitochondrial intermembrane space	GO:0005758	1	0
CELLULAR_COMPONENT	mitochondrial matrix	GO:0005759	2	0
CELLULAR_COMPONENT	mitochondrial ribosome	GO:0005761	1	3
CELLULAR_COMPONENT	mitochondrial small ribosomal subunit	GO:0005763	2	0
CELLULAR_COMPONENT	vacuole	GO:0005773	1	0
CELLULAR_COMPONENT	peroxisome	GO:0005777	4	12
CELLULAR_COMPONENT	integral component of peroxisomal membrane	GO:0005779	7	5
CELLULAR_COMPONENT	endoplasmic reticulum	GO:0005783	14	24
CELLULAR_COMPONENT	Sec61 translocon complex	GO:0005784	2	0
CELLULAR_COMPONENT	signal recognition particle, endoplasmic reticulum targeting	GO:0005786	5	3
CELLULAR_COMPONENT	signal peptidase complex	GO:0005787	1	1
CELLULAR_COMPONENT	endoplasmic reticulum membrane	GO:0005789	9	15
CELLULAR_COMPONENT	Golgi apparatus	GO:0005794	0	1
CELLULAR_COMPONENT	cis-Golgi network	GO:0005801	0	1
CELLULAR_COMPONENT	microtubule organizing center	GO:0005815	1	5
CELLULAR_COMPONENT	cytosol	GO:0005829	0	2
CELLULAR_COMPONENT	heterotrimeric G-protein complex	GO:0005834	1	0
CELLULAR_COMPONENT	proteasome core complex	GO:0005839	46	84
CELLULAR_COMPONENT	ribosome	GO:0005840	700	628
CELLULAR_COMPONENT	mRNA cleavage factor complex	GO:0005849	1	7
CELLULAR_COMPONENT	eukaryotic translation initiation factor 3 complex	GO:0005852	12	49
CELLULAR_COMPONENT	nascent polypeptide-associated complex	GO:0005854	1	0
CELLULAR_COMPONENT	cytoskeleton	GO:0005856	2	8
CELLULAR_COMPONENT	dynactin complex	GO:0005869	0	6
CELLULAR_COMPONENT	spindle microtubule	GO:0005876	1	0
CELLULAR_COMPONENT	Arp23 protein complex	GO:0005885	10	21
CELLULAR_COMPONENT	plasma membrane	GO:0005886	3	0
CELLULAR_COMPONENT	cAMP-dependent protein kinase complex	GO:0005952	0	2
CELLULAR_COMPONENT	protein kinase CK2 complex	GO:0005956	1	14
CELLULAR_COMPONENT	glycine cleavage complex	GO:0005960	2	0
BIOLOGICAL_PROCESS	carbohydrate metabolic process	GO:0005975	126	188
BIOLOGICAL_PROCESS	glycogen biosynthetic process	GO:0005978	4	11
BIOLOGICAL_PROCESS	trehalose metabolic process	GO:0005991	5	3
BIOLOGICAL_PROCESS	trehalose biosynthetic process	GO:0005992	11	25
BIOLOGICAL_PROCESS	fructose metabolic process	GO:0006000	2	18
BIOLOGICAL_PROCESS	glucose metabolic process	GO:0006006	7	13
BIOLOGICAL_PROCESS	glucose catabolic process	GO:0006007	1	0
BIOLOGICAL_PROCESS	galactose metabolic process	GO:0006012	1	14
BIOLOGICAL_PROCESS	mannose metabolic process	GO:0006013	1	4
BIOLOGICAL_PROCESS	inositol biosynthetic process	GO:0006021	5	8
BIOLOGICAL_PROCESS	chitin biosynthetic process	GO:0006031	2	0
BIOLOGICAL_PROCESS	N-acetylglucosamine metabolic process	GO:0006044	2	2
BIOLOGICAL_PROCESS	ethanol oxidation	GO:0006069	1	3
BIOLOGICAL_PROCESS	glycerol metabolic process	GO:0006071	0	8
BIOLOGICAL_PROCESS	glycerol-3-phosphate metabolic process	GO:0006072	1	2
BIOLOGICAL_PROCESS	(1-&gt;3)-beta-D-glucan biosynthetic process	GO:0006075	1	0
BIOLOGICAL_PROCESS	acetyl-CoA metabolic process	GO:0006084	4	2
BIOLOGICAL_PROCESS	acetyl-CoA biosynthetic process from pyruvate	GO:0006086	1	0
BIOLOGICAL_PROCESS	pyruvate metabolic process	GO:0006090	0	3
BIOLOGICAL_PROCESS	gluconeogenesis	GO:0006094	8	13
BIOLOGICAL_PROCESS	glycolytic process	GO:0006096	24	35
BIOLOGICAL_PROCESS	glyoxylate cycle	GO:0006097	6	6
BIOLOGICAL_PROCESS	pentose-phosphate shunt	GO:0006098	12	20
BIOLOGICAL_PROCESS	tricarboxylic acid cycle	GO:0006099	13	29
BIOLOGICAL_PROCESS	citrate metabolic process	GO:0006101	1	1
BIOLOGICAL_PROCESS	isocitrate metabolic process	GO:0006102	3	1
BIOLOGICAL_PROCESS	fumarate metabolic process	GO:0006106	1	1
BIOLOGICAL_PROCESS	mitochondrial electron transport, NADH to ubiquinone	GO:0006120	1	2
BIOLOGICAL_PROCESS	mitochondrial electron transport, ubiquinol to cytochrome c	GO:0006122	6	7
BIOLOGICAL_PROCESS	nucleobase-containing compound metabolic process	GO:0006139	0	7
BIOLOGICAL_PROCESS	purine nucleotide metabolic process	GO:0006163	1	0
BIOLOGICAL_PROCESS	purine nucleotide biosynthetic process	GO:0006164	8	20
BIOLOGICAL_PROCESS	adenine salvage	GO:0006168	0	4
BIOLOGICAL_PROCESS	GMP biosynthetic process	GO:0006177	2	6
BIOLOGICAL_PROCESS	de novo' IMP biosynthetic process	GO:0006189	2	8
BIOLOGICAL_PROCESS	inosine salvage	GO:0006190	2	0
BIOLOGICAL_PROCESS	de novo' pyrimidine nucleobase biosynthetic process	GO:0006207	5	13
BIOLOGICAL_PROCESS	pyrimidine nucleotide metabolic process	GO:0006220	0	6
BIOLOGICAL_PROCESS	pyrimidine nucleotide biosynthetic process	GO:0006221	1	4
BIOLOGICAL_PROCESS	UMP biosynthetic process	GO:0006222	0	1
BIOLOGICAL_PROCESS	dTMP biosynthetic process	GO:0006231	0	1
BIOLOGICAL_PROCESS	DNA replication	GO:0006260	5	45
BIOLOGICAL_PROCESS	DNA topological change	GO:0006265	1	14
BIOLOGICAL_PROCESS	DNA replication, synthesis of RNA primer	GO:0006269	0	6
BIOLOGICAL_PROCESS	DNA replication initiation	GO:0006270	1	34
BIOLOGICAL_PROCESS	regulation of DNA replication	GO:0006275	4	6
BIOLOGICAL_PROCESS	DNA repair	GO:0006281	4	48
BIOLOGICAL_PROCESS	base-excision repair	GO:0006284	1	2
BIOLOGICAL_PROCESS	nucleotide-excision repair	GO:0006289	3	23
BIOLOGICAL_PROCESS	mismatch repair	GO:0006298	2	24
BIOLOGICAL_PROCESS	DNA catabolic process	GO:0006308	1	0
BIOLOGICAL_PROCESS	DNA recombination	GO:0006310	2	22
BIOLOGICAL_PROCESS	chromatin assembly or disassembly	GO:0006333	1	9
BIOLOGICAL_PROCESS	nucleosome assembly	GO:0006334	4	5
BIOLOGICAL_PROCESS	chromatin remodeling	GO:0006338	1	14
BIOLOGICAL_PROCESS	chromatin silencing	GO:0006342	0	1
BIOLOGICAL_PROCESS	transcription, DNA-templated	GO:0006351	33	149
BIOLOGICAL_PROCESS	DNA-templated transcription, initiation	GO:0006352	13	23
BIOLOGICAL_PROCESS	regulation of transcription, DNA-templated	GO:0006355	38	95
BIOLOGICAL_PROCESS	regulation of transcription from RNA polymerase II promoter	GO:0006357	6	7
BIOLOGICAL_PROCESS	rRNA processing	GO:0006364	13	34
BIOLOGICAL_PROCESS	transcription from RNA polymerase II promoter	GO:0006366	5	8
BIOLOGICAL_PROCESS	transcription initiation from RNA polymerase II promoter	GO:0006367	11	26
BIOLOGICAL_PROCESS	transcription elongation from RNA polymerase II promoter	GO:0006368	1	3
BIOLOGICAL_PROCESS	7-methylguanosine mRNA capping	GO:0006370	0	3
BIOLOGICAL_PROCESS	mRNA splice site selection	GO:0006376	1	5
BIOLOGICAL_PROCESS	mRNA polyadenylation	GO:0006378	1	7
BIOLOGICAL_PROCESS	transcription from RNA polymerase III promoter	GO:0006383	0	1
BIOLOGICAL_PROCESS	tRNA splicing, via endonucleolytic cleavage and ligation	GO:0006388	2	4
BIOLOGICAL_PROCESS	RNA processing	GO:0006396	4	20
BIOLOGICAL_PROCESS	mRNA processing	GO:0006397	6	28
BIOLOGICAL_PROCESS	tRNA modification	GO:0006400	1	7
BIOLOGICAL_PROCESS	mRNA export from nucleus	GO:0006406	1	0
BIOLOGICAL_PROCESS	translation	GO:0006412	753	673
BIOLOGICAL_PROCESS	translational initiation	GO:0006413	22	61
BIOLOGICAL_PROCESS	translational elongation	GO:0006414	16	16
BIOLOGICAL_PROCESS	translational termination	GO:0006415	1	3
BIOLOGICAL_PROCESS	tRNA aminoacylation for protein translation	GO:0006418	39	93
BIOLOGICAL_PROCESS	alanyl-tRNA aminoacylation	GO:0006419	2	7
BIOLOGICAL_PROCESS	arginyl-tRNA aminoacylation	GO:0006420	1	3
BIOLOGICAL_PROCESS	asparaginyl-tRNA aminoacylation	GO:0006421	1	3
BIOLOGICAL_PROCESS	aspartyl-tRNA aminoacylation	GO:0006422	0	2
BIOLOGICAL_PROCESS	cysteinyl-tRNA aminoacylation	GO:0006423	0	1
BIOLOGICAL_PROCESS	glutaminyl-tRNA aminoacylation	GO:0006425	0	1
BIOLOGICAL_PROCESS	glycyl-tRNA aminoacylation	GO:0006426	1	3
BIOLOGICAL_PROCESS	isoleucyl-tRNA aminoacylation	GO:0006428	0	1
BIOLOGICAL_PROCESS	leucyl-tRNA aminoacylation	GO:0006429	0	1
BIOLOGICAL_PROCESS	lysyl-tRNA aminoacylation	GO:0006430	0	1
BIOLOGICAL_PROCESS	methionyl-tRNA aminoacylation	GO:0006431	0	1
BIOLOGICAL_PROCESS	phenylalanyl-tRNA aminoacylation	GO:0006432	0	5
BIOLOGICAL_PROCESS	prolyl-tRNA aminoacylation	GO:0006433	1	2
BIOLOGICAL_PROCESS	seryl-tRNA aminoacylation	GO:0006434	1	1
BIOLOGICAL_PROCESS	tryptophanyl-tRNA aminoacylation	GO:0006436	1	1
BIOLOGICAL_PROCESS	tyrosyl-tRNA aminoacylation	GO:0006437	1	2
BIOLOGICAL_PROCESS	valyl-tRNA aminoacylation	GO:0006438	0	1
BIOLOGICAL_PROCESS	regulation of translational fidelity	GO:0006450	1	0
BIOLOGICAL_PROCESS	translational frameshifting	GO:0006452	5	9
BIOLOGICAL_PROCESS	protein folding	GO:0006457	39	80
BIOLOGICAL_PROCESS	protein complex assembly	GO:0006461	2	1
BIOLOGICAL_PROCESS	cellular protein modification process	GO:0006464	3	6
BIOLOGICAL_PROCESS	signal peptide processing	GO:0006465	1	2
BIOLOGICAL_PROCESS	protein phosphorylation	GO:0006468	54	412
BIOLOGICAL_PROCESS	protein dephosphorylation	GO:0006470	3	1
BIOLOGICAL_PROCESS	protein deacetylation	GO:0006476	0	1
BIOLOGICAL_PROCESS	N-terminal protein amino acid methylation	GO:0006480	1	0
BIOLOGICAL_PROCESS	protein glycosylation	GO:0006486	12	11
BIOLOGICAL_PROCESS	protein N-linked glycosylation	GO:0006487	1	0
BIOLOGICAL_PROCESS	dolichol-linked oligosaccharide biosynthetic process	GO:0006488	0	1
BIOLOGICAL_PROCESS	protein O-linked glycosylation	GO:0006493	0	16
BIOLOGICAL_PROCESS	N-terminal protein myristoylation	GO:0006499	0	2
BIOLOGICAL_PROCESS	GPI anchor biosynthetic process	GO:0006506	5	16
BIOLOGICAL_PROCESS	proteolysis	GO:0006508	44	108
BIOLOGICAL_PROCESS	ubiquitin-dependent protein catabolic process	GO:0006511	29	71
BIOLOGICAL_PROCESS	cellular amino acid metabolic process	GO:0006520	9	23
BIOLOGICAL_PROCESS	arginine metabolic process	GO:0006525	1	4
BIOLOGICAL_PROCESS	arginine biosynthetic process	GO:0006526	8	13
BIOLOGICAL_PROCESS	asparagine biosynthetic process	GO:0006529	6	9
BIOLOGICAL_PROCESS	cysteine biosynthetic process from serine	GO:0006535	0	1
BIOLOGICAL_PROCESS	glutamate metabolic process	GO:0006536	0	3
BIOLOGICAL_PROCESS	glutamate biosynthetic process	GO:0006537	0	12
BIOLOGICAL_PROCESS	glutamine metabolic process	GO:0006541	1	4
BIOLOGICAL_PROCESS	glutamine biosynthetic process	GO:0006542	3	10
BIOLOGICAL_PROCESS	glycine metabolic process	GO:0006544	0	1
BIOLOGICAL_PROCESS	glycine biosynthetic process	GO:0006545	1	7
BIOLOGICAL_PROCESS	glycine catabolic process	GO:0006546	5	4
BIOLOGICAL_PROCESS	methionine metabolic process	GO:0006555	2	6
BIOLOGICAL_PROCESS	S-adenosylmethionine biosynthetic process	GO:0006556	6	21
BIOLOGICAL_PROCESS	L-phenylalanine catabolic process	GO:0006559	1	8
BIOLOGICAL_PROCESS	proline biosynthetic process	GO:0006561	1	3
BIOLOGICAL_PROCESS	tryptophan metabolic process	GO:0006568	3	0
BIOLOGICAL_PROCESS	tyrosine metabolic process	GO:0006570	1	8
BIOLOGICAL_PROCESS	polyamine metabolic process	GO:0006595	1	2
BIOLOGICAL_PROCESS	spermine biosynthetic process	GO:0006597	2	8
BIOLOGICAL_PROCESS	protein targeting	GO:0006605	7	3
BIOLOGICAL_PROCESS	protein import into nucleus	GO:0006606	0	3
BIOLOGICAL_PROCESS	SRP-dependent cotranslational protein targeting to membrane	GO:0006614	12	17
BIOLOGICAL_PROCESS	protein retention in ER lumen	GO:0006621	4	4
BIOLOGICAL_PROCESS	protein targeting to mitochondrion	GO:0006626	0	1
BIOLOGICAL_PROCESS	lipid metabolic process	GO:0006629	18	50
BIOLOGICAL_PROCESS	fatty acid metabolic process	GO:0006631	9	9
BIOLOGICAL_PROCESS	fatty acid biosynthetic process	GO:0006633	5	17
BIOLOGICAL_PROCESS	fatty acid beta-oxidation	GO:0006635	2	5
BIOLOGICAL_PROCESS	unsaturated fatty acid biosynthetic process	GO:0006636	1	0
BIOLOGICAL_PROCESS	phospholipid metabolic process	GO:0006644	1	0
BIOLOGICAL_PROCESS	glycerol ether metabolic process	GO:0006662	4	4
BIOLOGICAL_PROCESS	ceramide metabolic process	GO:0006672	2	2
BIOLOGICAL_PROCESS	steroid biosynthetic process	GO:0006694	2	3
BIOLOGICAL_PROCESS	cellular aromatic compound metabolic process	GO:0006725	2	0
BIOLOGICAL_PROCESS	tetrahydrobiopterin biosynthetic process	GO:0006729	0	1
BIOLOGICAL_PROCESS	NADP biosynthetic process	GO:0006741	5	11
BIOLOGICAL_PROCESS	ubiquinone biosynthetic process	GO:0006744	3	9
BIOLOGICAL_PROCESS	glutathione metabolic process	GO:0006749	0	1
BIOLOGICAL_PROCESS	glutathione biosynthetic process	GO:0006750	1	8
BIOLOGICAL_PROCESS	glutathione catabolic process	GO:0006751	3	0
BIOLOGICAL_PROCESS	ATP biosynthetic process	GO:0006754	1	3
BIOLOGICAL_PROCESS	Mo-molybdopterin cofactor biosynthetic process	GO:0006777	4	2
BIOLOGICAL_PROCESS	porphyrin-containing compound biosynthetic process	GO:0006779	7	18
BIOLOGICAL_PROCESS	heme biosynthetic process	GO:0006783	3	9
BIOLOGICAL_PROCESS	heme a biosynthetic process	GO:0006784	2	8
BIOLOGICAL_PROCESS	sulfur compound metabolic process	GO:0006790	1	2
BIOLOGICAL_PROCESS	phosphate-containing compound metabolic process	GO:0006796	3	9
BIOLOGICAL_PROCESS	superoxide metabolic process	GO:0006801	16	22
BIOLOGICAL_PROCESS	nitrogen compound metabolic process	GO:0006807	17	34
BIOLOGICAL_PROCESS	transport	GO:0006810	2	0
BIOLOGICAL_PROCESS	ion transport	GO:0006811	6	8
BIOLOGICAL_PROCESS	cation transport	GO:0006812	7	32
BIOLOGICAL_PROCESS	sodium ion transport	GO:0006814	0	6
BIOLOGICAL_PROCESS	phosphate ion transport	GO:0006817	3	1
BIOLOGICAL_PROCESS	anion transport	GO:0006820	1	9
BIOLOGICAL_PROCESS	chloride transport	GO:0006821	0	13
BIOLOGICAL_PROCESS	copper ion transport	GO:0006825	1	3
BIOLOGICAL_PROCESS	neurotransmitter transport	GO:0006836	3	0
BIOLOGICAL_PROCESS	mitochondrial pyruvate transmembrane transport	GO:0006850	5	7
BIOLOGICAL_PROCESS	cellular copper ion homeostasis	GO:0006878	0	3
BIOLOGICAL_PROCESS	cellular iron ion homeostasis	GO:0006879	2	0
BIOLOGICAL_PROCESS	regulation of pH	GO:0006885	0	3
BIOLOGICAL_PROCESS	intracellular protein transport	GO:0006886	49	169
BIOLOGICAL_PROCESS	exocytosis	GO:0006887	4	11
BIOLOGICAL_PROCESS	ER to Golgi vesicle-mediated transport	GO:0006888	7	26
BIOLOGICAL_PROCESS	retrograde vesicle-mediated transport, Golgi to ER	GO:0006890	1	1
BIOLOGICAL_PROCESS	intra-Golgi vesicle-mediated transport	GO:0006891	2	0
BIOLOGICAL_PROCESS	endocytosis	GO:0006897	2	1
BIOLOGICAL_PROCESS	vesicle docking involved in exocytosis	GO:0006904	6	30
BIOLOGICAL_PROCESS	nucleocytoplasmic transport	GO:0006913	1	0
BIOLOGICAL_PROCESS	autophagy	GO:0006914	2	4
BIOLOGICAL_PROCESS	response to stress	GO:0006950	13	12
BIOLOGICAL_PROCESS	cellular response to DNA damage stimulus	GO:0006974	0	1
BIOLOGICAL_PROCESS	response to oxidative stress	GO:0006979	13	29
BIOLOGICAL_PROCESS	mitochondrion organization	GO:0007005	1	2
BIOLOGICAL_PROCESS	cytoskeleton organization	GO:0007010	3	5
BIOLOGICAL_PROCESS	actin filament organization	GO:0007015	1	3
BIOLOGICAL_PROCESS	microtubule-based process	GO:0007017	3	3
BIOLOGICAL_PROCESS	microtubule-based movement	GO:0007018	1	35
BIOLOGICAL_PROCESS	microtubule nucleation	GO:0007020	1	5
BIOLOGICAL_PROCESS	tubulin complex assembly	GO:0007021	1	0
BIOLOGICAL_PROCESS	post-chaperonin tubulin folding pathway	GO:0007023	1	0
BIOLOGICAL_PROCESS	peroxisome organization	GO:0007031	4	3
BIOLOGICAL_PROCESS	vacuole organization	GO:0007033	0	1
BIOLOGICAL_PROCESS	vacuolar transport	GO:0007034	8	13
BIOLOGICAL_PROCESS	lysosome organization	GO:0007040	1	0
BIOLOGICAL_PROCESS	cell cycle	GO:0007049	1	7
BIOLOGICAL_PROCESS	chromosome segregation	GO:0007059	1	0
BIOLOGICAL_PROCESS	mitotic sister chromatid cohesion	GO:0007064	1	0
BIOLOGICAL_PROCESS	mitotic chromosome condensation	GO:0007076	1	6
BIOLOGICAL_PROCESS	mitotic spindle assembly checkpoint	GO:0007094	0	1
BIOLOGICAL_PROCESS	signal transduction	GO:0007165	8	69
BIOLOGICAL_PROCESS	G-protein coupled receptor signaling pathway	GO:0007186	2	18
BIOLOGICAL_PROCESS	small GTPase mediated signal transduction	GO:0007264	3	16
BIOLOGICAL_PROCESS	circadian rhythm	GO:0007623	3	1
MOLECULAR_FUNCTION	microtubule binding	GO:0008017	2	34
MOLECULAR_FUNCTION	ATP-dependent helicase activity	GO:0008026	0	4
BIOLOGICAL_PROCESS	tRNA processing	GO:0008033	7	26
MOLECULAR_FUNCTION	enzyme activator activity	GO:0008047	1	1
MOLECULAR_FUNCTION	chitin binding	GO:0008061	2	0
MOLECULAR_FUNCTION	ornithine decarboxylase inhibitor activity	GO:0008073	1	0
MOLECULAR_FUNCTION	N-acetyltransferase activity	GO:0008080	9	32
MOLECULAR_FUNCTION	phosphoric diester hydrolase activity	GO:0008081	6	11
MOLECULAR_FUNCTION	DNA-dependent ATPase activity	GO:0008094	0	1
MOLECULAR_FUNCTION	5S rRNA binding	GO:0008097	9	12
MOLECULAR_FUNCTION	UDP-glucose:hexose-1-phosphate uridylyltransferase activity	GO:0008108	1	8
MOLECULAR_FUNCTION	peptide-methionine (S)-S-oxide reductase activity	GO:0008113	1	3
MOLECULAR_FUNCTION	ubiquinol-cytochrome-c reductase activity	GO:0008121	6	16
MOLECULAR_FUNCTION	4-alpha-hydroxytetrahydrobiopterin dehydratase activity	GO:0008124	0	1
MOLECULAR_FUNCTION	primary amine oxidase activity	GO:0008131	6	0
MOLECULAR_FUNCTION	NADH dehydrogenase (ubiquinone) activity	GO:0008137	14	16
MOLECULAR_FUNCTION	protein tyrosineserinethreonine phosphatase activity	GO:0008138	1	7
BIOLOGICAL_PROCESS	metabolic process	GO:0008152	309	665
MOLECULAR_FUNCTION	methyltransferase activity	GO:0008168	28	56
MOLECULAR_FUNCTION	O-methyltransferase activity	GO:0008171	3	2
MOLECULAR_FUNCTION	RNA methyltransferase activity	GO:0008173	0	3
MOLECULAR_FUNCTION	glycogen phosphorylase activity	GO:0008184	4	6
MOLECULAR_FUNCTION	tRNA guanylyltransferase activity	GO:0008193	0	2
MOLECULAR_FUNCTION	ferric iron binding	GO:0008199	5	6
MOLECULAR_FUNCTION	peptidase activity	GO:0008233	1	8
MOLECULAR_FUNCTION	cysteine-type peptidase activity	GO:0008234	0	6
MOLECULAR_FUNCTION	metalloexopeptidase activity	GO:0008235	1	12
MOLECULAR_FUNCTION	serine-type peptidase activity	GO:0008236	0	12
MOLECULAR_FUNCTION	metallopeptidase activity	GO:0008237	6	10
MOLECULAR_FUNCTION	dipeptidyl-peptidase activity	GO:0008239	0	1
CELLULAR_COMPONENT	oligosaccharyltransferase complex	GO:0008250	1	1
MOLECULAR_FUNCTION	zinc ion binding	GO:0008270	86	146
MOLECULAR_FUNCTION	secondary active sulfate transmembrane transporter activity	GO:0008271	0	1
BIOLOGICAL_PROCESS	sulfate transport	GO:0008272	2	9
CELLULAR_COMPONENT	gamma-tubulin ring complex	GO:0008274	1	1
MOLECULAR_FUNCTION	lipid binding	GO:0008289	1	1
CELLULAR_COMPONENT	F-actin capping protein complex	GO:0008290	3	7
BIOLOGICAL_PROCESS	spermidine biosynthetic process	GO:0008295	2	8
BIOLOGICAL_PROCESS	isoprenoid biosynthetic process	GO:0008299	6	30
MOLECULAR_FUNCTION	7S RNA binding	GO:0008312	9	12
MOLECULAR_FUNCTION	protein prenyltransferase activity	GO:0008318	1	1
MOLECULAR_FUNCTION	cation transmembrane transporter activity	GO:0008324	6	21
MOLECULAR_FUNCTION	O-acyltransferase activity	GO:0008374	0	2
BIOLOGICAL_PROCESS	RNA splicing	GO:0008380	1	5
MOLECULAR_FUNCTION	3'-5' exonuclease activity	GO:0008408	1	9
MOLECULAR_FUNCTION	CoA-transferase activity	GO:0008410	4	13
MOLECULAR_FUNCTION	3'(2'),5'-bisphosphate nucleotidase activity	GO:0008441	1	2
MOLECULAR_FUNCTION	CDP-diacylglycerol-glycerol-3-phosphate 3-phosphatidyltransferase activity	GO:0008444	0	3
MOLECULAR_FUNCTION	N-acetylglucosamine-6-phosphate deacetylase activity	GO:0008448	1	0
MOLECULAR_FUNCTION	queuine tRNA-ribosyltransferase activity	GO:0008479	0	1
MOLECULAR_FUNCTION	transaminase activity	GO:0008483	13	34
MOLECULAR_FUNCTION	sulfuric ester hydrolase activity	GO:0008484	1	17
MOLECULAR_FUNCTION	ammonium transmembrane transporter activity	GO:0008519	0	6
MOLECULAR_FUNCTION	acetyl-CoA transmembrane transporter activity	GO:0008521	1	3
MOLECULAR_FUNCTION	riboflavin kinase activity	GO:0008531	1	0
BIOLOGICAL_PROCESS	respiratory chain complex IV assembly	GO:0008535	0	3
MOLECULAR_FUNCTION	Ran GTPase binding	GO:0008536	1	18
CELLULAR_COMPONENT	proteasome regulatory particle, lid subcomplex	GO:0008541	1	0
MOLECULAR_FUNCTION	protein transporter activity	GO:0008565	2	15
MOLECULAR_FUNCTION	cAMP-dependent protein kinase regulator activity	GO:0008603	0	2
BIOLOGICAL_PROCESS	attachment of spindle microtubules to kinetochore	GO:0008608	2	0
BIOLOGICAL_PROCESS	lipid biosynthetic process	GO:0008610	4	18
BIOLOGICAL_PROCESS	peptidyl-lysine modification to peptidyl-hypusine	GO:0008612	2	4
BIOLOGICAL_PROCESS	pyridoxine biosynthetic process	GO:0008615	1	0
MOLECULAR_FUNCTION	ubiquitin-like modifier activating enzyme activity	GO:0008641	9	17
BIOLOGICAL_PROCESS	cellular amino acid biosynthetic process	GO:0008652	4	3
BIOLOGICAL_PROCESS	phospholipid biosynthetic process	GO:0008654	12	30
MOLECULAR_FUNCTION	1-aminocyclopropane-1-carboxylate deaminase activity	GO:0008660	1	0
MOLECULAR_FUNCTION	3,4-dihydroxy-2-butanone-4-phosphate synthase activity	GO:0008686	1	0
MOLECULAR_FUNCTION	S-adenosylmethionine-dependent methyltransferase activity	GO:0008757	1	3
MOLECULAR_FUNCTION	cellulase activity	GO:0008810	2	0
MOLECULAR_FUNCTION	cyanate hydratase activity	GO:0008824	2	0
MOLECULAR_FUNCTION	formyltetrahydrofolate deformylase activity	GO:0008864	1	1
MOLECULAR_FUNCTION	holo-[acyl-carrier-protein] synthase activity	GO:0008897	2	0
MOLECULAR_FUNCTION	nitrite reductase [NAD(P)H] activity	GO:0008942	0	2
MOLECULAR_FUNCTION	succinate-semialdehyde dehydrogenase [NAD(P)+] activity	GO:0009013	0	1
MOLECULAR_FUNCTION	uridylate kinase activity	GO:0009041	0	1
BIOLOGICAL_PROCESS	pentose-phosphate shunt, non-oxidative branch	GO:0009052	2	5
MOLECULAR_FUNCTION	electron transfer activity	GO:0009055	34	58
BIOLOGICAL_PROCESS	biosynthetic process	GO:0009058	40	110
BIOLOGICAL_PROCESS	aerobic respiration	GO:0009060	2	2
BIOLOGICAL_PROCESS	aromatic amino acid family metabolic process	GO:0009072	1	1
BIOLOGICAL_PROCESS	aromatic amino acid family biosynthetic process	GO:0009073	5	3
BIOLOGICAL_PROCESS	branched-chain amino acid metabolic process	GO:0009081	2	2
BIOLOGICAL_PROCESS	branched-chain amino acid biosynthetic process	GO:0009082	4	5
BIOLOGICAL_PROCESS	lysine biosynthetic process	GO:0009085	0	4
BIOLOGICAL_PROCESS	methionine biosynthetic process	GO:0009086	4	7
BIOLOGICAL_PROCESS	leucine biosynthetic process	GO:0009098	3	3
BIOLOGICAL_PROCESS	biotin biosynthetic process	GO:0009102	1	0
BIOLOGICAL_PROCESS	lipoate biosynthetic process	GO:0009107	0	3
BIOLOGICAL_PROCESS	purine nucleobase biosynthetic process	GO:0009113	0	9
BIOLOGICAL_PROCESS	nucleoside metabolic process	GO:0009116	9	22
BIOLOGICAL_PROCESS	nucleotide metabolic process	GO:0009117	2	0
BIOLOGICAL_PROCESS	nucleoside triphosphate catabolic process	GO:0009143	3	5
BIOLOGICAL_PROCESS	purine ribonucleotide biosynthetic process	GO:0009152	1	2
BIOLOGICAL_PROCESS	nucleotide biosynthetic process	GO:0009165	4	13
BIOLOGICAL_PROCESS	riboflavin biosynthetic process	GO:0009231	3	0
BIOLOGICAL_PROCESS	protein lipoylation	GO:0009249	1	0
BIOLOGICAL_PROCESS	peptidoglycan catabolic process	GO:0009253	1	0
BIOLOGICAL_PROCESS	GDP-mannose biosynthetic process	GO:0009298	5	3
BIOLOGICAL_PROCESS	protein secretion	GO:0009306	1	0
BIOLOGICAL_PROCESS	amine metabolic process	GO:0009308	6	0
BIOLOGICAL_PROCESS	amine catabolic process	GO:0009310	1	0
CELLULAR_COMPONENT	3-isopropylmalate dehydratase complex	GO:0009316	1	3
CELLULAR_COMPONENT	glycerol-3-phosphate dehydrogenase complex	GO:0009331	1	1
CELLULAR_COMPONENT	beta-galactosidase complex	GO:0009341	2	0
CELLULAR_COMPONENT	riboflavin synthase complex	GO:0009349	1	0
MOLECULAR_FUNCTION	biotin binding	GO:0009374	0	1
BIOLOGICAL_PROCESS	phospholipid catabolic process	GO:0009395	1	0
BIOLOGICAL_PROCESS	folic acid-containing compound biosynthetic process	GO:0009396	1	0
BIOLOGICAL_PROCESS	NAD biosynthetic process	GO:0009435	3	5
BIOLOGICAL_PROCESS	cyanate metabolic process	GO:0009439	3	2
BIOLOGICAL_PROCESS	gamma-aminobutyric acid metabolic process	GO:0009448	1	5
BIOLOGICAL_PROCESS	gamma-aminobutyric acid catabolic process	GO:0009450	0	1
BIOLOGICAL_PROCESS	RNA modification	GO:0009451	3	10
BIOLOGICAL_PROCESS	regulation of signal transduction	GO:0009966	4	0
MOLECULAR_FUNCTION	pseudouridine synthase activity	GO:0009982	3	10
BIOLOGICAL_PROCESS	proline catabolic process to glutamate	GO:0010133	0	2
MOLECULAR_FUNCTION	FMN binding	GO:0010181	13	9
MOLECULAR_FUNCTION	acireductone dioxygenase [iron(II)-requiring] activity	GO:0010309	1	2
MOLECULAR_FUNCTION	heme-copper terminal oxidase activity	GO:0015002	3	0
BIOLOGICAL_PROCESS	protein transport	GO:0015031	15	46
MOLECULAR_FUNCTION	protein disulfide oxidoreductase activity	GO:0015035	12	13
MOLECULAR_FUNCTION	disulfide oxidoreductase activity	GO:0015036	1	7
BIOLOGICAL_PROCESS	DNA integration	GO:0015074	1	0
MOLECULAR_FUNCTION	ion transmembrane transporter activity	GO:0015075	2	5
MOLECULAR_FUNCTION	hydrogen ion transmembrane transporter activity	GO:0015078	36	38
MOLECULAR_FUNCTION	potassium ion transmembrane transporter activity	GO:0015079	4	0
MOLECULAR_FUNCTION	magnesium ion transmembrane transporter activity	GO:0015095	3	9
MOLECULAR_FUNCTION	sulfate transmembrane transporter activity	GO:0015116	2	9
MOLECULAR_FUNCTION	amino acid transmembrane transporter activity	GO:0015171	10	9
MOLECULAR_FUNCTION	channel activity	GO:0015267	3	8
MOLECULAR_FUNCTION	symporter activity	GO:0015293	1	0
MOLECULAR_FUNCTION	solute:proton antiporter activity	GO:0015299	0	7
MOLECULAR_FUNCTION	sodium:proton antiporter activity	GO:0015385	0	3
MOLECULAR_FUNCTION	P-P-bond-hydrolysis-driven protein transmembrane transporter activity	GO:0015450	5	5
CELLULAR_COMPONENT	actin cytoskeleton	GO:0015629	8	13
BIOLOGICAL_PROCESS	magnesium ion transport	GO:0015693	3	9
BIOLOGICAL_PROCESS	ammonium transport	GO:0015696	0	6
BIOLOGICAL_PROCESS	phospholipid transport	GO:0015914	0	7
MOLECULAR_FUNCTION	glutamate synthase activity	GO:0015930	1	17
CELLULAR_COMPONENT	large ribosomal subunit	GO:0015934	43	20
CELLULAR_COMPONENT	small ribosomal subunit	GO:0015935	59	46
BIOLOGICAL_PROCESS	coenzyme A metabolic process	GO:0015936	0	12
BIOLOGICAL_PROCESS	coenzyme A biosynthetic process	GO:0015937	2	6
BIOLOGICAL_PROCESS	pantothenate biosynthetic process	GO:0015940	3	1
BIOLOGICAL_PROCESS	ATP synthesis coupled proton transport	GO:0015986	40	52
BIOLOGICAL_PROCESS	ATP hydrolysis coupled proton transport	GO:0015991	31	41
BIOLOGICAL_PROCESS	proton transport	GO:0015992	14	23
CELLULAR_COMPONENT	membrane	GO:0016020	135	281
CELLULAR_COMPONENT	integral component of membrane	GO:0016021	184	503
BIOLOGICAL_PROCESS	lipid catabolic process	GO:0016042	1	0
BIOLOGICAL_PROCESS	cellular component organization	GO:0016043	0	1
BIOLOGICAL_PROCESS	RNA metabolic process	GO:0016070	1	4
BIOLOGICAL_PROCESS	sterol metabolic process	GO:0016125	2	0
MOLECULAR_FUNCTION	nickel cation binding	GO:0016151	3	3
BIOLOGICAL_PROCESS	vesicle-mediated transport	GO:0016192	56	197
MOLECULAR_FUNCTION	AMP binding	GO:0016208	0	2
MOLECULAR_FUNCTION	antioxidant activity	GO:0016209	6	11
BIOLOGICAL_PROCESS	iron-sulfur cluster assembly	GO:0016226	9	18
BIOLOGICAL_PROCESS	attachment of GPI anchor to protein	GO:0016255	0	8
CELLULAR_COMPONENT	prefoldin complex	GO:0016272	7	16
MOLECULAR_FUNCTION	kinase activity	GO:0016301	4	51
MOLECULAR_FUNCTION	phosphatidylinositol phosphate kinase activity	GO:0016307	1	10
BIOLOGICAL_PROCESS	dephosphorylation	GO:0016311	1	7
MOLECULAR_FUNCTION	acetyltransferase activity	GO:0016407	1	0
MOLECULAR_FUNCTION	tRNA (adenine-N1-)-methyltransferase activity	GO:0016429	0	3
MOLECULAR_FUNCTION	rRNA (guanine) methyltransferase activity	GO:0016435	1	0
CELLULAR_COMPONENT	RISC complex	GO:0016442	0	2
CELLULAR_COMPONENT	myosin complex	GO:0016459	3	32
CELLULAR_COMPONENT	vacuolar proton-transporting V-type ATPase complex	GO:0016471	2	3
BIOLOGICAL_PROCESS	negative regulation of transcription from RNA polymerase III promoter	GO:0016480	0	6
MOLECULAR_FUNCTION	oxidoreductase activity	GO:0016491	218	400
MOLECULAR_FUNCTION	copper chaperone activity	GO:0016531	1	0
MOLECULAR_FUNCTION	cyclin-dependent protein serinethreonine kinase regulator activity	GO:0016538	0	6
BIOLOGICAL_PROCESS	peroxisome fission	GO:0016559	3	2
BIOLOGICAL_PROCESS	protein import into peroxisome matrix, docking	GO:0016560	2	5
BIOLOGICAL_PROCESS	protein ubiquitination	GO:0016567	1	8
BIOLOGICAL_PROCESS	histone modification	GO:0016570	1	3
BIOLOGICAL_PROCESS	histone acetylation	GO:0016573	0	13
BIOLOGICAL_PROCESS	histone deacetylation	GO:0016575	1	4
BIOLOGICAL_PROCESS	protein deubiquitination	GO:0016579	7	43
CELLULAR_COMPONENT	mediator complex	GO:0016592	6	5
CELLULAR_COMPONENT	Cdc73Paf1 complex	GO:0016593	1	3
MOLECULAR_FUNCTION	amino acid binding	GO:0016597	3	10
BIOLOGICAL_PROCESS	protein arginylation	GO:0016598	0	2
MOLECULAR_FUNCTION	oxidoreductase activity, acting on CH-OH group of donors	GO:0016614	17	37
MOLECULAR_FUNCTION	oxidoreductase activity, acting on the CH-OH group of donors, NAD or NADP as acceptor	GO:0016616	47	107
MOLECULAR_FUNCTION	oxidoreductase activity, acting on the aldehyde or oxo group of donors, NAD or NADP as acceptor	GO:0016620	18	16
MOLECULAR_FUNCTION	oxidoreductase activity, acting on the aldehyde or oxo group of donors, disulfide as acceptor	GO:0016624	9	24
MOLECULAR_FUNCTION	oxidoreductase activity, acting on the CH-CH group of donors	GO:0016627	44	75
MOLECULAR_FUNCTION	oxidoreductase activity, acting on the CH-NH2 group of donors	GO:0016638	0	10
MOLECULAR_FUNCTION	oxidoreductase activity, acting on the CH-NH2 group of donors, NAD or NADP as acceptor	GO:0016639	1	4
MOLECULAR_FUNCTION	oxidoreductase activity, acting on NAD(P)H	GO:0016651	10	30
MOLECULAR_FUNCTION	oxidoreductase activity, acting on a sulfur group of donors, oxygen as acceptor	GO:0016670	1	0
MOLECULAR_FUNCTION	oxidoreductase activity, acting on a sulfur group of donors, disulfide as acceptor	GO:0016671	0	2
MOLECULAR_FUNCTION	oxidoreductase activity, acting on single donors with incorporation of molecular oxygen, incorporation of two atoms of oxygen	GO:0016702	4	1
MOLECULAR_FUNCTION	oxidoreductase activity, acting on paired donors, with incorporation or reduction of molecular oxygen	GO:0016705	23	47
MOLECULAR_FUNCTION	oxidoreductase activity, acting on paired donors, with incorporation or reduction of molecular oxygen, 2-oxoglutarate as one donor, and incorporation of one atom each of oxygen into both donors	GO:0016706	2	0
MOLECULAR_FUNCTION	oxidoreductase activity, acting on paired donors, with incorporation or reduction of molecular oxygen, NAD(P)H as one donor, and incorporation of two atoms of oxygen into one donor	GO:0016708	3	0
MOLECULAR_FUNCTION	oxidoreductase activity, acting on paired donors, with incorporation or reduction of molecular oxygen, NAD(P)H as one donor, and incorporation of one atom of oxygen	GO:0016709	0	2
MOLECULAR_FUNCTION	oxidoreductase activity, acting on paired donors, with incorporation or reduction of molecular oxygen, reduced pteridine as one donor, and incorporation of one atom of oxygen	GO:0016714	3	0
MOLECULAR_FUNCTION	oxidoreductase activity, acting on paired donors, with oxidation of a pair of donors resulting in the reduction of molecular oxygen to two molecules of water	GO:0016717	1	0
MOLECULAR_FUNCTION	transferase activity	GO:0016740	5	4
MOLECULAR_FUNCTION	hydroxymethyl-, formyl- and related transferase activity	GO:0016742	2	9
MOLECULAR_FUNCTION	carboxyl- or carbamoyltransferase activity	GO:0016743	3	10
MOLECULAR_FUNCTION	transferase activity, transferring acyl groups	GO:0016746	26	48
MOLECULAR_FUNCTION	transferase activity, transferring acyl groups other than amino-acyl groups	GO:0016747	27	58
MOLECULAR_FUNCTION	transferase activity, transferring glycosyl groups	GO:0016757	8	9
MOLECULAR_FUNCTION	transferase activity, transferring hexosyl groups	GO:0016758	4	8
MOLECULAR_FUNCTION	transferase activity, transferring pentosyl groups	GO:0016763	2	5
MOLECULAR_FUNCTION	transferase activity, transferring alkyl or aryl (other than methyl) groups	GO:0016765	4	21
MOLECULAR_FUNCTION	phosphotransferase activity, alcohol group as acceptor	GO:0016773	14	34
MOLECULAR_FUNCTION	phosphotransferase activity, phosphate group as acceptor	GO:0016776	2	4
MOLECULAR_FUNCTION	nucleotidyltransferase activity	GO:0016779	5	30
MOLECULAR_FUNCTION	phosphotransferase activity, for other substituted phosphate groups	GO:0016780	0	11
MOLECULAR_FUNCTION	hydrolase activity	GO:0016787	56	143
MOLECULAR_FUNCTION	hydrolase activity, acting on ester bonds	GO:0016788	5	12
MOLECULAR_FUNCTION	phosphatase activity	GO:0016791	2	14
MOLECULAR_FUNCTION	hydrolase activity, acting on glycosyl bonds	GO:0016798	2	2
MOLECULAR_FUNCTION	dipeptidase activity	GO:0016805	2	3
MOLECULAR_FUNCTION	hydrolase activity, acting on carbon-nitrogen (but not peptide) bonds	GO:0016810	13	14
MOLECULAR_FUNCTION	hydrolase activity, acting on carbon-nitrogen (but not peptide) bonds, in linear amides	GO:0016811	3	3
MOLECULAR_FUNCTION	hydrolase activity, acting on acid anhydrides, in phosphorus-containing anhydrides	GO:0016818	0	10
MOLECULAR_FUNCTION	hydrolase activity, acting on acid anhydrides, catalyzing transmembrane movement of substances	GO:0016820	3	5
MOLECULAR_FUNCTION	lyase activity	GO:0016829	10	12
MOLECULAR_FUNCTION	carboxy-lyase activity	GO:0016831	7	18
MOLECULAR_FUNCTION	aldehyde-lyase activity	GO:0016832	18	14
MOLECULAR_FUNCTION	carbon-sulfur lyase activity	GO:0016846	3	0
MOLECULAR_FUNCTION	isomerase activity	GO:0016853	8	13
MOLECULAR_FUNCTION	racemase and epimerase activity, acting on carbohydrates and derivatives	GO:0016857	2	7
MOLECULAR_FUNCTION	intramolecular transferase activity, phosphotransferases	GO:0016868	8	30
MOLECULAR_FUNCTION	intramolecular lyase activity	GO:0016872	1	0
MOLECULAR_FUNCTION	ligase activity	GO:0016874	0	4
MOLECULAR_FUNCTION	acid-amino acid ligase activity	GO:0016881	0	3
MOLECULAR_FUNCTION	carbon-nitrogen ligase activity, with glutamine as amido-N-donor	GO:0016884	1	1
MOLECULAR_FUNCTION	ATPase activity	GO:0016887	18	128
MOLECULAR_FUNCTION	thiol oxidase activity	GO:0016972	1	5
MOLECULAR_FUNCTION	lipoate synthase activity	GO:0016992	0	3
BIOLOGICAL_PROCESS	cell wall macromolecule catabolic process	GO:0016998	1	0
MOLECULAR_FUNCTION	myosin binding	GO:0017022	1	0
MOLECULAR_FUNCTION	TBP-class protein binding	GO:0017025	2	3
MOLECULAR_FUNCTION	Rho GTPase binding	GO:0017048	0	3
MOLECULAR_FUNCTION	structural constituent of nuclear pore	GO:0017056	3	3
MOLECULAR_FUNCTION	6-phosphogluconolactonase activity	GO:0017057	1	0
MOLECULAR_FUNCTION	S-methyl-5-thioadenosine phosphorylase activity	GO:0017061	0	1
MOLECULAR_FUNCTION	U6 snRNA binding	GO:0017070	0	4
MOLECULAR_FUNCTION	purine nucleotide binding	GO:0017076	1	0
CELLULAR_COMPONENT	Golgi transport complex	GO:0017119	2	1
MOLECULAR_FUNCTION	NAD-dependent histone deacetylase activity	GO:0017136	0	1
MOLECULAR_FUNCTION	tRNA dihydrouridine synthase activity	GO:0017150	1	8
MOLECULAR_FUNCTION	phosphatidylinositol N-acetylglucosaminyltransferase activity	GO:0017176	0	5
BIOLOGICAL_PROCESS	peptidyl-diphthamide biosynthetic process from peptidyl-histidine	GO:0017183	2	7
MOLECULAR_FUNCTION	histone-lysine N-methyltransferase activity	GO:0018024	1	6
BIOLOGICAL_PROCESS	peptidyl-proline modification	GO:0018208	1	0
BIOLOGICAL_PROCESS	protein N-linked glycosylation via asparagine	GO:0018279	1	0
BIOLOGICAL_PROCESS	protein prenylation	GO:0018342	1	1
MOLECULAR_FUNCTION	nitronate monooxygenase activity	GO:0018580	10	8
MOLECULAR_FUNCTION	S-formylglutathione hydrolase activity	GO:0018738	0	7
MOLECULAR_FUNCTION	guanyl nucleotide binding	GO:0019001	1	18
CELLULAR_COMPONENT	molybdopterin synthase complex	GO:0019008	1	0
MOLECULAR_FUNCTION	phosphatase activator activity	GO:0019211	1	1
MOLECULAR_FUNCTION	deaminase activity	GO:0019239	1	9
BIOLOGICAL_PROCESS	isopentenyl diphosphate biosynthetic process, mevalonate pathway	GO:0019287	0	2
BIOLOGICAL_PROCESS	inositol catabolic process	GO:0019310	1	3
BIOLOGICAL_PROCESS	cysteine biosynthetic process via cystathionine	GO:0019343	0	1
BIOLOGICAL_PROCESS	dolichol metabolic process	GO:0019348	1	3
BIOLOGICAL_PROCESS	siroheme biosynthetic process	GO:0019354	2	0
BIOLOGICAL_PROCESS	pyridine nucleotide biosynthetic process	GO:0019363	1	0
BIOLOGICAL_PROCESS	acetyl-CoA biosynthetic process from acetate	GO:0019427	0	2
BIOLOGICAL_PROCESS	aromatic compound catabolic process	GO:0019439	3	0
BIOLOGICAL_PROCESS	tryptophan catabolic process to kynurenine	GO:0019441	4	0
BIOLOGICAL_PROCESS	glycine decarboxylation via glycine cleavage system	GO:0019464	2	0
BIOLOGICAL_PROCESS	L-methionine salvage from methylthioadenosine	GO:0019509	1	2
BIOLOGICAL_PROCESS	protein metabolic process	GO:0019538	1	0
BIOLOGICAL_PROCESS	glutamate catabolic process to 2-oxoglutarate	GO:0019551	1	0
BIOLOGICAL_PROCESS	propionate catabolic process, 2-methylcitrate cycle	GO:0019629	1	0
BIOLOGICAL_PROCESS	calcium-mediated signaling	GO:0019722	1	1
BIOLOGICAL_PROCESS	carboxylic acid metabolic process	GO:0019752	13	20
CELLULAR_COMPONENT	proteasome core complex, alpha-subunit complex	GO:0019773	14	33
MOLECULAR_FUNCTION	cation-transporting ATPase activity	GO:0019829	1	2
MOLECULAR_FUNCTION	rRNA binding	GO:0019843	22	27
CELLULAR_COMPONENT	outer membrane	GO:0019867	1	2
BIOLOGICAL_PROCESS	lysine biosynthetic process via aminoadipic acid	GO:0019878	1	0
MOLECULAR_FUNCTION	protein kinase regulator activity	GO:0019887	1	14
MOLECULAR_FUNCTION	protein phosphatase regulator activity	GO:0019888	2	14
MOLECULAR_FUNCTION	protein kinase binding	GO:0019901	2	4
MOLECULAR_FUNCTION	protein domain specific binding	GO:0019904	3	5
MOLECULAR_FUNCTION	syntaxin binding	GO:0019905	3	5
BIOLOGICAL_PROCESS	lipid storage	GO:0019915	0	1
MOLECULAR_FUNCTION	heme binding	GO:0020037	53	113
MOLECULAR_FUNCTION	transmembrane transporter activity	GO:0022857	48	136
BIOLOGICAL_PROCESS	electron transport chain	GO:0022900	4	6
BIOLOGICAL_PROCESS	respiratory electron transport chain	GO:0022904	4	2
BIOLOGICAL_PROCESS	metal ion transport	GO:0030001	9	32
CELLULAR_COMPONENT	TRAPP complex	GO:0030008	0	14
BIOLOGICAL_PROCESS	actin cytoskeleton organization	GO:0030036	0	3
BIOLOGICAL_PROCESS	actin filament polymerization	GO:0030041	7	10
MOLECULAR_FUNCTION	L-malate dehydrogenase activity	GO:0030060	3	7
CELLULAR_COMPONENT	membrane coat	GO:0030117	17	64
CELLULAR_COMPONENT	COPI vesicle coat	GO:0030126	2	10
CELLULAR_COMPONENT	COPII vesicle coat	GO:0030127	6	20
CELLULAR_COMPONENT	clathrin coat of trans-Golgi network vesicle	GO:0030130	1	2
CELLULAR_COMPONENT	clathrin adaptor complex	GO:0030131	2	4
CELLULAR_COMPONENT	clathrin coat of coated pit	GO:0030132	1	2
MOLECULAR_FUNCTION	manganese ion binding	GO:0030145	2	5
BIOLOGICAL_PROCESS	sphingolipid biosynthetic process	GO:0030148	0	1
BIOLOGICAL_PROCESS	protein import into mitochondrial matrix	GO:0030150	2	4
MOLECULAR_FUNCTION	molybdenum ion binding	GO:0030151	0	2
BIOLOGICAL_PROCESS	protein catabolic process	GO:0030163	4	19
MOLECULAR_FUNCTION	pyridoxal phosphate binding	GO:0030170	58	132
CELLULAR_COMPONENT	integral component of endoplasmic reticulum membrane	GO:0030176	3	3
MOLECULAR_FUNCTION	enzyme regulator activity	GO:0030234	3	10
MOLECULAR_FUNCTION	carbohydrate binding	GO:0030246	6	8
MOLECULAR_FUNCTION	clathrin binding	GO:0030276	0	4
CELLULAR_COMPONENT	dynein complex	GO:0030286	4	8
BIOLOGICAL_PROCESS	prenylcysteine catabolic process	GO:0030328	1	0
MOLECULAR_FUNCTION	DNA polymerase processivity factor activity	GO:0030337	1	6
BIOLOGICAL_PROCESS	tRNA methylation	GO:0030488	1	3
MOLECULAR_FUNCTION	snoRNA binding	GO:0030515	3	6
MOLECULAR_FUNCTION	pectate lyase activity	GO:0030570	3	0
MOLECULAR_FUNCTION	pectinesterase activity	GO:0030599	1	2
MOLECULAR_FUNCTION	U5 snRNA binding	GO:0030623	0	3
CELLULAR_COMPONENT	preribosome, small subunit precursor	GO:0030688	1	2
BIOLOGICAL_PROCESS	regulation of actin filament polymerization	GO:0030833	10	21
CELLULAR_COMPONENT	retromer, cargo-selective complex	GO:0030906	4	11
MOLECULAR_FUNCTION	endoplasmic reticulum signal peptide binding	GO:0030942	5	3
MOLECULAR_FUNCTION	potassium ion binding	GO:0030955	3	5
MOLECULAR_FUNCTION	thiamine pyrophosphate binding	GO:0030976	12	12
MOLECULAR_FUNCTION	mismatched DNA binding	GO:0030983	2	21
CELLULAR_COMPONENT	Ino80 complex	GO:0031011	1	0
BIOLOGICAL_PROCESS	gene silencing by RNA	GO:0031047	0	2
MOLECULAR_FUNCTION	cysteine desulfurase activity	GO:0031071	1	3
MOLECULAR_FUNCTION	heat shock protein binding	GO:0031072	4	13
CELLULAR_COMPONENT	BLOC-1 complex	GO:0031083	1	0
BIOLOGICAL_PROCESS	RNA 3'-end processing	GO:0031123	0	7
BIOLOGICAL_PROCESS	mRNA 3'-end processing	GO:0031124	1	0
BIOLOGICAL_PROCESS	proteasome localization	GO:0031144	1	0
BIOLOGICAL_PROCESS	posttranslational protein targeting to membrane, translocation	GO:0031204	2	0
CELLULAR_COMPONENT	Sec62Sec63 complex	GO:0031207	2	0
CELLULAR_COMPONENT	integral component of mitochondrial outer membrane	GO:0031307	0	2
MOLECULAR_FUNCTION	translation initiation factor binding	GO:0031369	2	24
MOLECULAR_FUNCTION	L-ascorbic acid binding	GO:0031418	2	0
MOLECULAR_FUNCTION	nucleosome binding	GO:0031491	0	3
CELLULAR_COMPONENT	tRNA (m1A) methyltransferase complex	GO:0031515	1	3
CELLULAR_COMPONENT	mRNA cap methyltransferase complex	GO:0031533	0	1
MOLECULAR_FUNCTION	ubiquitin protein ligase binding	GO:0031625	7	11
MOLECULAR_FUNCTION	G-protein betagamma-subunit complex binding	GO:0031683	1	18
CELLULAR_COMPONENT	late endosome membrane	GO:0031902	1	0
CELLULAR_COMPONENT	mitochondrial membrane	GO:0031966	2	3
BIOLOGICAL_PROCESS	positive regulation of TOR signaling	GO:0032008	1	0
BIOLOGICAL_PROCESS	regulation of ARF protein signal transduction	GO:0032012	1	7
CELLULAR_COMPONENT	small-subunit processome	GO:0032040	6	12
BIOLOGICAL_PROCESS	cardiolipin biosynthetic process	GO:0032049	0	5
MOLECULAR_FUNCTION	clathrin light chain binding	GO:0032051	0	3
BIOLOGICAL_PROCESS	methylation	GO:0032259	4	4
BIOLOGICAL_PROCESS	IMP salvage	GO:0032264	0	1
BIOLOGICAL_PROCESS	molybdopterin cofactor biosynthetic process	GO:0032324	0	2
BIOLOGICAL_PROCESS	endosome localization	GO:0032439	1	0
BIOLOGICAL_PROCESS	negative regulation of phosphoprotein phosphatase activity	GO:0032515	1	3
BIOLOGICAL_PROCESS	negative regulation of ATPase activity	GO:0032780	1	0
BIOLOGICAL_PROCESS	regulation of DNA-templated transcription, elongation	GO:0032784	0	1
BIOLOGICAL_PROCESS	positive regulation of DNA-templated transcription, elongation	GO:0032786	1	2
CELLULAR_COMPONENT	ERMES complex	GO:0032865	1	0
BIOLOGICAL_PROCESS	SREBP signaling pathway	GO:0032933	1	0
BIOLOGICAL_PROCESS	inositol phosphate biosynthetic process	GO:0032958	2	4
BIOLOGICAL_PROCESS	positive regulation of transcription elongation from RNA polymerase II promoter	GO:0032968	0	2
BIOLOGICAL_PROCESS	tetrapyrrole biosynthetic process	GO:0033014	7	11
CELLULAR_COMPONENT	proton-transporting two-sector ATPase complex, proton-transporting domain	GO:0033177	16	15
CELLULAR_COMPONENT	proton-transporting two-sector ATPase complex, catalytic domain	GO:0033178	2	3
CELLULAR_COMPONENT	proton-transporting V-type ATPase, V0 domain	GO:0033179	13	18
CELLULAR_COMPONENT	proton-transporting V-type ATPase, V1 domain	GO:0033180	5	14
BIOLOGICAL_PROCESS	galactose catabolic process via UDP-galactose	GO:0033499	1	4
BIOLOGICAL_PROCESS	gamma-tubulin complex localization	GO:0033566	1	1
CELLULAR_COMPONENT	high-affinity iron permease complex	GO:0033573	1	0
CELLULAR_COMPONENT	Elongator holoenzyme complex	GO:0033588	1	6
BIOLOGICAL_PROCESS	oxalate metabolic process	GO:0033609	1	0
BIOLOGICAL_PROCESS	mitochondrial respiratory chain complex IV assembly	GO:0033617	2	0
MOLECULAR_FUNCTION	peptide-methionine (R)-S-oxide reductase activity	GO:0033743	1	4
MOLECULAR_FUNCTION	lipoyl(octanoyl) transferase activity	GO:0033819	1	0
MOLECULAR_FUNCTION	ribonuclease T2 activity	GO:0033897	0	3
BIOLOGICAL_PROCESS	ion transmembrane transport	GO:0034220	3	4
BIOLOGICAL_PROCESS	Arp23 complex-mediated actin nucleation	GO:0034314	10	21
BIOLOGICAL_PROCESS	negative regulation of Arp23 complex-mediated actin nucleation	GO:0034316	1	3
MOLECULAR_FUNCTION	ubiquitin-ubiquitin ligase activity	GO:0034450	1	5
CELLULAR_COMPONENT	Mpp10 complex	GO:0034457	1	3
BIOLOGICAL_PROCESS	mitochondrial respiratory chain complex III assembly	GO:0034551	1	6
BIOLOGICAL_PROCESS	iron ion transmembrane transport	GO:0034755	1	0
CELLULAR_COMPONENT	oligosaccharyltransferase I complex	GO:0034998	1	0
BIOLOGICAL_PROCESS	regulation of Rho protein signal transduction	GO:0035023	0	9
BIOLOGICAL_PROCESS	regulation of histone acetylation	GO:0035065	0	2
MOLECULAR_FUNCTION	phosphatidylinositol binding	GO:0035091	5	39
BIOLOGICAL_PROCESS	copper ion transmembrane transport	GO:0035434	1	0
BIOLOGICAL_PROCESS	intracellular signal transduction	GO:0035556	2	8
BIOLOGICAL_PROCESS	tetrahydrofolate interconversion	GO:0035999	1	6
MOLECULAR_FUNCTION	glutathione hydrolase activity	GO:0036374	3	0
MOLECULAR_FUNCTION	thiol-dependent ubiquitinyl hydrolase activity	GO:0036459	7	43
BIOLOGICAL_PROCESS	protein refolding	GO:0042026	1	1
MOLECULAR_FUNCTION	ATPase inhibitor activity	GO:0042030	1	0
BIOLOGICAL_PROCESS	nitrate assimilation	GO:0042128	2	4
MOLECULAR_FUNCTION	fructose 1,6-bisphosphate 1-phosphatase activity	GO:0042132	0	2
BIOLOGICAL_PROCESS	retrograde transport, endosome to Golgi	GO:0042147	4	12
BIOLOGICAL_PROCESS	regulation of protein catabolic process	GO:0042176	2	7
BIOLOGICAL_PROCESS	ribosome biogenesis	GO:0042254	18	32
BIOLOGICAL_PROCESS	mature ribosome assembly	GO:0042256	6	7
MOLECULAR_FUNCTION	sphingolipid delta-4 desaturase activity	GO:0042284	0	1
MOLECULAR_FUNCTION	histone binding	GO:0042393	0	2
BIOLOGICAL_PROCESS	cristae formation	GO:0042407	2	0
BIOLOGICAL_PROCESS	arginine biosynthetic process via ornithine	GO:0042450	0	1
BIOLOGICAL_PROCESS	cell wall modification	GO:0042545	1	2
BIOLOGICAL_PROCESS	pteridine-containing compound metabolic process	GO:0042558	1	0
MOLECULAR_FUNCTION	phosphoric ester hydrolase activity	GO:0042578	2	5
MOLECULAR_FUNCTION	ATPase activity, coupled to transmembrane movement of substances	GO:0042626	7	48
BIOLOGICAL_PROCESS	cholesterol homeostasis	GO:0042632	1	0
CELLULAR_COMPONENT	DASH complex	GO:0042729	3	0
BIOLOGICAL_PROCESS	defense response to bacterium	GO:0042742	1	0
CELLULAR_COMPONENT	GPI-anchor transamidase complex	GO:0042765	1	12
BIOLOGICAL_PROCESS	ATP synthesis coupled electron transport	GO:0042773	3	0
MOLECULAR_FUNCTION	protein homodimerization activity	GO:0042803	1	3
BIOLOGICAL_PROCESS	vitamin B6 biosynthetic process	GO:0042819	3	0
BIOLOGICAL_PROCESS	pyridoxal phosphate biosynthetic process	GO:0042823	3	0
MOLECULAR_FUNCTION	gamma-tubulin binding	GO:0043015	1	5
MOLECULAR_FUNCTION	ribosome binding	GO:0043022	12	14
BIOLOGICAL_PROCESS	tRNA aminoacylation	GO:0043039	14	18
BIOLOGICAL_PROCESS	ATP-dependent chromatin remodeling	GO:0043044	0	3
BIOLOGICAL_PROCESS	negative regulation of apoptotic process	GO:0043066	0	3
BIOLOGICAL_PROCESS	positive regulation of catalytic activity	GO:0043085	1	1
BIOLOGICAL_PROCESS	regulation of GTPase activity	GO:0043087	1	7
MOLECULAR_FUNCTION	precorrin-2 dehydrogenase activity	GO:0043115	2	0
MOLECULAR_FUNCTION	ubiquitin binding	GO:0043130	1	0
BIOLOGICAL_PROCESS	proteasome-mediated ubiquitin-dependent protein catabolic process	GO:0043161	2	1
MOLECULAR_FUNCTION	cation binding	GO:0043169	1	2
CELLULAR_COMPONENT	H4H2A histone acetyltransferase complex	GO:0043189	0	1
CELLULAR_COMPONENT	intracellular membrane-bounded organelle	GO:0043231	1	0
BIOLOGICAL_PROCESS	proteasome assembly	GO:0043248	1	0
BIOLOGICAL_PROCESS	mycotoxin biosynthetic process	GO:0043386	1	0
BIOLOGICAL_PROCESS	positive regulation of MAPK cascade	GO:0043410	1	0
BIOLOGICAL_PROCESS	proton-transporting ATP synthase complex assembly	GO:0043461	1	1
BIOLOGICAL_PROCESS	positive regulation of GTPase activity	GO:0043547	1	0
MOLECULAR_FUNCTION	sequence-specific DNA binding	GO:0043565	11	32
BIOLOGICAL_PROCESS	RNA polyadenylation	GO:0043631	1	11
BIOLOGICAL_PROCESS	regulation of phosphoprotein phosphatase activity	GO:0043666	3	0
BIOLOGICAL_PROCESS	de novo' UMP biosynthetic process	GO:0044205	0	6
BIOLOGICAL_PROCESS	cellular metabolic process	GO:0044237	9	36
CELLULAR_COMPONENT	mitochondrial crista junction	GO:0044284	1	0
BIOLOGICAL_PROCESS	[2Fe-2S] cluster assembly	GO:0044571	1	3
MOLECULAR_FUNCTION	macromolecular complex binding	GO:0044877	0	7
BIOLOGICAL_PROCESS	protein targeting to ER	GO:0045047	2	4
BIOLOGICAL_PROCESS	protein neddylation	GO:0045116	0	3
CELLULAR_COMPONENT	membrane raft	GO:0045121	1	0
CELLULAR_COMPONENT	tricarboxylic acid cycle enzyme complex	GO:0045239	1	1
CELLULAR_COMPONENT	oxoglutarate dehydrogenase complex	GO:0045252	1	0
CELLULAR_COMPONENT	pyruvate dehydrogenase complex	GO:0045254	0	2
CELLULAR_COMPONENT	proton-transporting ATP synthase complex, catalytic core F(1)	GO:0045261	10	19
CELLULAR_COMPONENT	proton-transporting ATP synthase complex, coupling factor F(o)	GO:0045263	2	0
CELLULAR_COMPONENT	respiratory chain complex III	GO:0045275	2	0
CELLULAR_COMPONENT	succinate dehydrogenase complex	GO:0045281	1	1
BIOLOGICAL_PROCESS	cell redox homeostasis	GO:0045454	25	38
MOLECULAR_FUNCTION	nutrient reservoir activity	GO:0045735	2	1
BIOLOGICAL_PROCESS	positive regulation of cyclin-dependent protein serinethreonine kinase activity	GO:0045737	0	1
BIOLOGICAL_PROCESS	positive regulation of translational elongation	GO:0045901	7	9
BIOLOGICAL_PROCESS	positive regulation of translational termination	GO:0045905	5	9
BIOLOGICAL_PROCESS	positive regulation of transcription from RNA polymerase II promoter	GO:0045944	1	0
BIOLOGICAL_PROCESS	ATP metabolic process	GO:0046034	12	20
BIOLOGICAL_PROCESS	dUTP metabolic process	GO:0046080	1	4
BIOLOGICAL_PROCESS	glycerol-3-phosphate catabolic process	GO:0046168	2	3
BIOLOGICAL_PROCESS	formaldehyde catabolic process	GO:0046294	1	7
BIOLOGICAL_PROCESS	chorismate metabolic process	GO:0046417	2	0
BIOLOGICAL_PROCESS	phosphatidylinositol metabolic process	GO:0046488	1	10
BIOLOGICAL_PROCESS	tetrahydrofolate biosynthetic process	GO:0046654	1	3
BIOLOGICAL_PROCESS	carbohydrate phosphorylation	GO:0046835	0	2
BIOLOGICAL_PROCESS	phosphatidylinositol phosphorylation	GO:0046854	5	6
MOLECULAR_FUNCTION	metal ion binding	GO:0046872	58	140
MOLECULAR_FUNCTION	metal ion transmembrane transporter activity	GO:0046873	5	28
BIOLOGICAL_PROCESS	intracellular transport	GO:0046907	1	8
MOLECULAR_FUNCTION	transferase activity, transferring acyl groups, acyl groups converted into alkyl on transfer	GO:0046912	16	40
MOLECULAR_FUNCTION	ER retention sequence binding	GO:0046923	4	4
MOLECULAR_FUNCTION	proton-transporting ATP synthase activity, rotational mechanism	GO:0046933	17	26
BIOLOGICAL_PROCESS	ketone body catabolic process	GO:0046952	0	1
MOLECULAR_FUNCTION	proton-transporting ATPase activity, rotational mechanism	GO:0046961	5	9
MOLECULAR_FUNCTION	protein heterodimerization activity	GO:0046982	93	108
MOLECULAR_FUNCTION	protein dimerization activity	GO:0046983	15	39
MOLECULAR_FUNCTION	nucleoside-triphosphate diphosphatase activity	GO:0047429	5	6
MOLECULAR_FUNCTION	2-methylcitrate dehydratase activity	GO:0047547	1	0
MOLECULAR_FUNCTION	cholestenol delta-isomerase activity	GO:0047750	2	0
MOLECULAR_FUNCTION	cofactor binding	GO:0048037	10	21
MOLECULAR_FUNCTION	quinone binding	GO:0048038	10	13
BIOLOGICAL_PROCESS	Golgi vesicle transport	GO:0048193	0	8
BIOLOGICAL_PROCESS	clathrin coat assembly	GO:0048268	0	3
BIOLOGICAL_PROCESS	vesicle docking	GO:0048278	1	3
BIOLOGICAL_PROCESS	replication fork protection	GO:0048478	0	1
MOLECULAR_FUNCTION	beta-tubulin binding	GO:0048487	1	0
CELLULAR_COMPONENT	signal recognition particle	GO:0048500	5	9
MOLECULAR_FUNCTION	inositol oxygenase activity	GO:0050113	1	3
MOLECULAR_FUNCTION	oleate hydratase activity	GO:0050151	4	0
BIOLOGICAL_PROCESS	arachidonic acid secretion	GO:0050482	1	0
MOLECULAR_FUNCTION	IMP 5'-nucleotidase activity	GO:0050483	2	0
MOLECULAR_FUNCTION	flavin adenine dinucleotide binding	GO:0050660	39	84
MOLECULAR_FUNCTION	NADP binding	GO:0050661	10	20
MOLECULAR_FUNCTION	coenzyme binding	GO:0050662	6	35
BIOLOGICAL_PROCESS	defense response to fungus	GO:0050832	1	0
MOLECULAR_FUNCTION	cobalt ion binding	GO:0050897	0	1
MOLECULAR_FUNCTION	actin filament binding	GO:0051015	0	1
BIOLOGICAL_PROCESS	barbed-end actin filament capping	GO:0051016	3	7
BIOLOGICAL_PROCESS	mRNA transport	GO:0051028	1	0
BIOLOGICAL_PROCESS	regulation of small GTPase mediated signal transduction	GO:0051056	0	8
MOLECULAR_FUNCTION	unfolded protein binding	GO:0051082	36	77
MOLECULAR_FUNCTION	chaperone binding	GO:0051087	4	3
BIOLOGICAL_PROCESS	regulation of DNA binding transcription factor activity	GO:0051090	0	6
BIOLOGICAL_PROCESS	protein insertion into membrane	GO:0051205	1	1
BIOLOGICAL_PROCESS	protein oligomerization	GO:0051259	1	0
BIOLOGICAL_PROCESS	chromosome organization	GO:0051276	1	7
MOLECULAR_FUNCTION	NAD binding	GO:0051287	39	48
BIOLOGICAL_PROCESS	cell division	GO:0051301	1	0
MOLECULAR_FUNCTION	D-aminoacyl-tRNA deacylase activity	GO:0051499	1	0
MOLECULAR_FUNCTION	iron-sulfur cluster binding	GO:0051536	25	65
MOLECULAR_FUNCTION	2 iron, 2 sulfur cluster binding	GO:0051537	14	9
MOLECULAR_FUNCTION	4 iron, 4 sulfur cluster binding	GO:0051539	6	23
BIOLOGICAL_PROCESS	proteolysis involved in cellular protein catabolic process	GO:0051603	46	84
MOLECULAR_FUNCTION	S-(hydroxymethyl)glutathione dehydrogenase activity	GO:0051903	1	3
MOLECULAR_FUNCTION	S-(hydroxymethyl)glutathione synthase activity	GO:0051907	1	0
MOLECULAR_FUNCTION	peroxiredoxin activity	GO:0051920	9	9
MOLECULAR_FUNCTION	ADP-dependent NAD(P)H-hydrate dehydratase activity	GO:0052855	2	1
BIOLOGICAL_PROCESS	transmembrane transport	GO:0055085	126	365
BIOLOGICAL_PROCESS	oxidation-reduction process	GO:0055114	532	985
MOLECULAR_FUNCTION	cyclin-dependent protein serinethreonine kinase activator activity	GO:0061575	0	1
CELLULAR_COMPONENT	MICOS complex	GO:0061617	7	4
BIOLOGICAL_PROCESS	vacuolar proton-transporting V-type ATPase complex assembly	GO:0070072	1	0
MOLECULAR_FUNCTION	phosphatidylinositol-4-phosphate binding	GO:0070273	0	5
MOLECULAR_FUNCTION	NAD+ binding	GO:0070403	3	9
BIOLOGICAL_PROCESS	rRNA (guanine-N7)-methylation	GO:0070476	1	0
BIOLOGICAL_PROCESS	nuclear-transcribed mRNA catabolic process, non-stop decay	GO:0070481	0	3
MOLECULAR_FUNCTION	uridylyltransferase activity	GO:0070569	6	13
BIOLOGICAL_PROCESS	nuclear-transcribed mRNA catabolic process, no-go decay	GO:0070966	0	3
BIOLOGICAL_PROCESS	RNA surveillance	GO:0071025	0	3
BIOLOGICAL_PROCESS	cellular response to amino acid stimulus	GO:0071230	1	0
BIOLOGICAL_PROCESS	de novo' L-methionine biosynthetic process	GO:0071266	0	3
CELLULAR_COMPONENT	clathrin complex	GO:0071439	0	3
BIOLOGICAL_PROCESS	nuclear protein quality control by the ubiquitin-proteasome system	GO:0071630	1	0
BIOLOGICAL_PROCESS	organic substance metabolic process	GO:0071704	2	14
BIOLOGICAL_PROCESS	potassium ion transmembrane transport	GO:0071805	4	0
BIOLOGICAL_PROCESS	tail-anchored membrane protein insertion into ER membrane	GO:0071816	1	1
CELLULAR_COMPONENT	FANCM-MHF complex	GO:0071821	0	3
BIOLOGICAL_PROCESS	DNA biosynthetic process	GO:0071897	0	3
MOLECULAR_FUNCTION	Arp23 complex binding	GO:0071933	1	3
MOLECULAR_FUNCTION	FAD binding	GO:0071949	9	4
CELLULAR_COMPONENT	Ragulator complex	GO:0071986	1	0
BIOLOGICAL_PROCESS	ammonium transmembrane transport	GO:0072488	0	1
CELLULAR_COMPONENT	mitotic spindle	GO:0072686	2	0
MOLECULAR_FUNCTION	carbohydrate derivative binding	GO:0097367	3	8
BIOLOGICAL_PROCESS	protein maturation by iron-sulfur cluster transfer	GO:0097428	1	7
MOLECULAR_FUNCTION	palmitoyl hydrolase activity	GO:0098599	2	1
BIOLOGICAL_PROCESS	calcium ion import across plasma membrane	GO:0098703	1	0
BIOLOGICAL_PROCESS	tRNA-guanine transglycosylation	GO:0101030	0	1
BIOLOGICAL_PROCESS	intermembrane lipid transfer	GO:0120009	1	0
MOLECULAR_FUNCTION	intermembrane lipid transfer activity	GO:0120013	1	0
BIOLOGICAL_PROCESS	carbohydrate derivative metabolic process	GO:1901135	3	8
BIOLOGICAL_PROCESS	mitotic recombination-dependent replication fork processing	GO:1990426	0	1
BIOLOGICAL_PROCESS	regulation of store-operated calcium entry	GO:2001256	2	0

## Sheet: Table S6
Table S6: Summary of genes in Euwallacea sp. near fornicatus under positive selection.
Gene under selection	GO term	IPR accession	IPR description	Blast best hit	Tissue locailzation
E_sp_transcript_1773		IPR010562	Haemolymph_juvenile_hormone_binding	uncharacterized_protein_LOC109546911_	Abdomen-enriched
E_sp_transcript_5708	GO:0016788 GO:0006629	IPR025483 IPR006693 IPR029058	Lipase,_eukaryotic Partial_AB-hydrolase_lipase_domain Alpha/Beta_hydrolase_fold	lipase_3-like_	Abdomen-enriched
E_sp_transcript_14767		IPR019135	Polycomb_protein,_VEFS-Box	polycomb_protein_SUZ12_	Abdomen-enriched
E_sp_transcript_14792	GO:0005515 GO:0005515	IPR001611 IPR001611 IPR032675	Leucine-rich_repeat Leucine-rich_repeat Leucine-rich_repeat_domain_superfamily	SLIT_and_NTRK-like_protein_1_	Abdomen-enriched
E_sp_transcript_18000	GO:0046983 GO:0046983	IPR011598 IPR036638	Myc-type,_basic_helix-loop-helix_(bHLH)_domain Helix-loop-helix_DNA-binding_domain_superfamily	basic_helix-loop-helix_transcription_factor_amos-like_	Abdomen-enriched
E_sp_transcript_21808	GO:0004177|GO:0005622|GO:0006508	IPR000819	Peptidase_M17,_leucyl_aminopeptidase,_C-terminal	putative_aminopeptidase_W07G4.4_	Abdomen-enriched
E_sp_transcript_31723	GO:0000062 GO:0000062	IPR035984 IPR000582	Acyl-CoA_binding_protein_superfamily Acyl-CoA-binding_protein,_ACBP	acyl-CoA-binding_protein_homolog_	Abdomen-enriched
E_sp_transcript_38838		IPR002893	Zinc_finger,_MYND-type	histone-lysine_N-methyltransferase_SMYD3-like_isoform_X1_	Abdomen-enriched
E_sp_transcript_51510	GO:0006508|GO:0008234	IPR000668 IPR013201	Peptidase_C1A,_papain_C-terminal Cathepsin_propeptide_inhibitor_domain_(I29)	cathepsin_L1-like_	Abdomen-enriched
E_sp_transcript_55212		IPR009263	SERTA_domain	uncharacterized_protein_LOC109537229_isoform_X1_	Abdomen-enriched
E_sp_transcript_57701	GO:0018024	IPR029063 IPR025789	S-adenosyl-L-methionine-dependent_methyltransferase Histone-lysine_N-methyltransferase_DOT1_domain	histone-lysine_N-methyltransferase,_H3_lysine-79_specific-like_	Abdomen-enriched
E_sp_transcript_64204	GO:0005525 GO:0003924|GO:0005525	IPR009000 IPR004160 IPR009001 IPR004161 IPR000795 IPR027417	Translation_protein,_beta-barrel_domain_superfamily Translation_elongation_factor_EFTu/EF1A,_C-terminal Translation_elongation_factor_EF1A/initiation_factor_IF2gamma,_C-terminal Translation_elongation_factor_EFTu-like,_domain_2 Transcription_factor,_GTP-binding_domain P-loop_containing_nucleoside_triphosphate_hydrolase	HBS1-like_protein_	Abdomen-enriched
E_sp_transcript_67525	GO:0046872 GO:0046872	IPR036855 IPR000571 IPR032378	Zinc_finger,_CCCH-type_superfamily Zinc_finger,_CCCH-type ZC3H15/TMA46_family,_C-terminal	zinc_finger_CCCH_domain-containing_protein_15_homolog_isoform_X1_	Abdomen-enriched
E_sp_transcript_75445	GO:0016491|GO:0055114	IPR008333 IPR017938 IPR001433	Oxidoreductase,_FAD-binding_domain Riboflavin_synthase-like_beta-barrel Oxidoreductase_FAD/NAD(P)-binding	NADH-cytochrome_b5_reductase_2_isoform_X1_	Abdomen-enriched
E_sp_transcript_79675	GO:0004672|GO:0005524|GO:0006468	IPR011009 IPR000719	Protein_kinase-like_domain_superfamily Protein_kinase_domain	casein_kinase_II_subunit_alpha-like_isoform_X1_	Abdomen-enriched
E_sp_transcript_86846		IPR036259 IPR036259 IPR010291	MFS_transporter_superfamily MFS_transporter_superfamily Ion_channel_regulatory_protein,_UNC-93	UNC93-like_protein_isoform_X1_	Abdomen-enriched
E_sp_transcript_108571				meiosis-specific nuclear structural protein 1	Abdomen-enriched
E_sp_transcript_116685	GO:0005515	IPR000555	JAB1/MPN/MOV34_metalloenzyme_domain	lys-63-specific_deubiquitinase_BRCC36-like_	Abdomen-enriched
E_sp_transcript_124331	GO:0005515 GO:0005515	IPR036322 IPR036322	WD40-repeat-containing_domain_superfamily WD40-repeat-containing_domain_superfamily	WD_repeat_domain_phosphoinositide-interacting_protein_2-like_isoform_X1_	Abdomen-enriched
E_sp_transcript_128481				uncharacterized_protein_LOC109542842_	Abdomen-enriched
E_sp_transcript_138151	GO:0016021	IPR006634	TRAM/LAG1/CLN8_homology_domain	protein_FAM57A_isoform_X1_	Abdomen-enriched
E_sp_transcript_146868		IPR036273 IPR036865 IPR001251	CRAL/TRIO,_N-terminal_domain_superfamily CRAL-TRIO_lipid_binding_domain_superfamily CRAL-TRIO_lipid_binding_domain	alpha-tocopherol_transfer_protein-like_isoform_X1_	Abdomen-enriched
E_sp_transcript_179954	GO:0005509	IPR009030 IPR002049 IPR001881 IPR021852	Growth_factor_receptor_cysteine-rich_domain_superfamily Laminin_EGF_domain EGF-like_calcium-binding_domain Domain_of_unknown_function_DUF3456	cysteine-rich_with_EGF-like_domain_protein_2_isoform_X1_	Abdomen-enriched
E_sp_transcript_186194	GO:0000213|GO:0006388 GO:0000213|GO:0006388 GO:0000213|GO:0006388	IPR036167 IPR006677 IPR006676	tRNA_intron_endonuclease,_catalytic_domain-like_superfamily tRNA_intron_endonuclease,_catalytic_domain-like tRNA-splicing_endonuclease	tRNA-splicing_endonuclease_subunit_Sen34_	Abdomen-enriched
E_sp_transcript_198746				uncharacterized_protein_LOC109532971_	Abdomen-enriched
E_sp_transcript_201323	GO:0015631 GO:0015631 GO:0015631 GO:0015631 GO:0015631	IPR001084 IPR001084 IPR001084 IPR001084 IPR001084	Microtubule_associated_protein,__tubulin-binding_repeat Microtubule_associated_protein,__tubulin-binding_repeat Microtubule_associated_protein,__tubulin-binding_repeat Microtubule_associated_protein,__tubulin-binding_repeat Microtubule_associated_protein,__tubulin-binding_repeat	microtubule-associated_protein_4_isoform_X1_	Abdomen-enriched
E_sp_transcript_212613		IPR003347	JmjC_domain	lysine-specific_demethylase_6A_isoform_X1_	Abdomen-enriched
E_sp_transcript_224636				uncharacterized_protein_LOC109539962_	Abdomen-enriched
E_sp_transcript_232410	GO:0003735|GO:0005622|GO:0005840|GO:0006412	IPR001780 IPR009000	Ribosomal_protein_L35A Translation_protein,_beta-barrel_domain_superfamily	60S_ribosomal_protein_L35a_	Abdomen-enriched
E_sp_transcript_239845	GO:0005509 GO:0016491|GO:0055114 GO:0005509 GO:0016491|GO:0055114	IPR002048 IPR011992 IPR013130 IPR011992 IPR013112 IPR002048 IPR013121 IPR017938	EF-hand_domain EF-hand_domain_pair Ferric_reductase_transmembrane_component-like_domain EF-hand_domain_pair FAD-binding_8 EF-hand_domain Ferric_reductase,_NAD_binding_domain Riboflavin_synthase-like_beta-barrel	NADPH_oxidase_5_isoform_X1_	Abdomen-enriched
E_sp_transcript_41838	GO:0016020	IPR002159	CD36_family	scavenger_receptor_class_B_member_1-like_	Abdomen-specific
E_sp_transcript_63938	GO:0016301 GO:0004143|GO:0007205 GO:0035556	IPR001206 IPR016064 IPR000756 IPR002219	Diacylglycerol_kinase,_catalytic_domain NAD_kinase/diacylglycerol_kinase-like_domain_superfamily Diacylglycerol_kinase,_accessory_domain Protein_kinase_C-like,_phorbol_ester/diacylglycerol-binding_domain	diacylglycerol_kinase_epsilon-like_isoform_X1_	Abdomen-specific
E_sp_transcript_64506				uncharacterized_protein_LOC109534738_isoform_X1_	Abdomen-specific
E_sp_transcript_72293	GO:0016779	IPR002934 IPR002058	Polymerase,_nucleotidyl_transferase_domain PAP/25A-associated	non-canonical_poly(A)_RNA_polymerase_PAPD5-like_isoform_X1_	Abdomen-specific
E_sp_transcript_72905	GO:0016192 GO:0005622|GO:0006888	IPR011012 IPR006722	Longin-like_domain_superfamily Trafficking_protein_particle_complex_subunit_2	probable_trafficking_protein_particle_complex_subunit_2_	Abdomen-specific
E_sp_transcript_83705		IPR002018 IPR029058	Carboxylesterase,_type_B Alpha/Beta_hydrolase_fold	neuroligin-2_isoform_X1_	Abdomen-specific
E_sp_transcript_123734	GO:0005506|GO:0016705|GO:0020037|GO:0055114 GO:0005506|GO:0016705|GO:0020037|GO:0055114	IPR036396 IPR001128	Cytochrome_P450_superfamily Cytochrome_P450	probable_cytochrome_P450_303a1_	Abdomen-specific
E_sp_transcript_132597	GO:0004930|GO:0007186|GO:0016020|GO:0035240|GO:0072544|GO:0072545	IPR001414	G-protein_coupled_receptor_143	G-protein_coupled_receptor_143-like_	Abdomen-specific
E_sp_transcript_132884		IPR011011 IPR011011 IPR019787 IPR019787	Zinc_finger,_FYVE/PHD-type Zinc_finger,_FYVE/PHD-type Zinc_finger,_PHD-finger Zinc_finger,_PHD-finger	PHD_finger_protein_14_isoform_X1_	Abdomen-specific
E_sp_transcript_147679	GO:0005515 GO:0005515 GO:0005515 GO:0005515	IPR001680 IPR001680 IPR001680 IPR036322	WD40_repeat WD40_repeat WD40_repeat WD40-repeat-containing_domain_superfamily	eukaryotic_translation_initiation_factor_3_subunit_I_	Abdomen-specific
E_sp_transcript_166706		IPR010512	Protein_of_unknown_function_DUF1091	uncharacterized_protein_LOC109543788_	Abdomen-specific
E_sp_transcript_179853	GO:0016020 GO:0016020	IPR005045 IPR005045	CDC50/LEM3_family CDC50/LEM3_family	cell_cycle_control_protein_50A_isoform_X1_	Abdomen-specific
E_sp_transcript_198235	GO:0005515|GO:0005524|GO:0005694|GO:0051276 GO:0005515|GO:0005524|GO:0005694|GO:0051276	IPR036277 IPR003395 IPR024704 IPR010935 IPR027417	SMCs_flexible_hinge_superfamily RecF/RecN/SMC,_N-terminal Structural_maintenance_of_chromosomes_protein SMCs_flexible_hinge P-loop_containing_nucleoside_triphosphate_hydrolase	structural_maintenance_of_chromosomes_protein_2_	Abdomen-specific
E_sp_transcript_230203	GO:0006508|GO:0008234	IPR000668	Peptidase_C1A,_papain_C-terminal	cathepsin_L1_isoform_X1_	Abdomen-specific
E_sp_transcript_230458	GO:0003677 GO:0003677	IPR009057 IPR001356	Homeobox-like_domain_superfamily Homeobox_domain	homeobox_protein_OTX1-like_isoform_X1_	Abdomen-specific
E_sp_transcript_102833	GO:0008528	IPR019427	7TM_GPCR,_serpentine_receptor_class_w_(Srw)	sex_peptide_receptor_	Head-thorax-enriched
E_sp_transcript_116799				uncharacterized_protein_LOC109546363_isoform_X1_	Head-thorax-enriched
E_sp_transcript_120350	GO:0003677 GO:0003677	IPR001356 IPR009057	Homeobox_domain Homeobox-like_domain_superfamily	homeotic_protein_Sex_combs_reduced_isoform_X1_	Head-thorax-enriched
E_sp_transcript_194637		IPR000192 IPR024169 IPR015424	Aminotransferase_class_V_domain Serine-pyruvate_aminotransferase/2-aminoethylphosphonate-pyruvate_transaminase Pyridoxal_phosphate-dependent_transferase	serine--pyruvate aminotransferase, mitochondrial	Head-thorax-enriched
E_sp_transcript_229036	GO:0000166|GO:0004813|GO:0005524|GO:0005737|GO:0006419 GO:0000166|GO:0004813|GO:0005524|GO:0006419 GO:0000166 GO:0000166|GO:0005737	IPR018162 IPR018164 IPR018163 IPR002318 IPR009000	Alanine-tRNA_ligase,_class_IIc,_anti-codon-binding_domain_superfamily Alanyl-tRNA_synthetase,_class_IIc,_N-terminal Threonyl/alanyl_tRNA_synthetase,_class_II-like,_putative_editing_domain_superfamily Alanine-tRNA_ligase,_class_IIc Translation_protein,_beta-barrel_domain_superfamily	alanine--tRNA_ligase,_cytoplasmic_isoform_X1_	Head-thorax-enriched
E_sp_transcript_230320	GO:0005391|GO:0005524|GO:0006813|GO:0006814|GO:0016021 GO:0016021 GO:0016021 GO:0000166	IPR008250 IPR006068 IPR004014 IPR036412 IPR005775 IPR001757 IPR001757 IPR023298 IPR023298 IPR023298 IPR023299	P-type_ATPase,_A_domain_superfamily Cation-transporting_P-type_ATPase,_C-terminal Cation-transporting_P-type_ATPase,_N-terminal HAD-like_superfamily P-type_ATPase_subfamily_IIC,_subunit_alpha P-type_ATPase P-type_ATPase P-type_ATPase,_transmembrane_domain_superfamily P-type_ATPase,_transmembrane_domain_superfamily P-type_ATPase,_transmembrane_domain_superfamily P-type_ATPase,_cytoplasmic_domain_N	sodium/potassium-transporting_ATPase_subunit_alpha_isoform_X10_	Head-thorax-enriched
E_sp_transcript_222618	GO:0003677|GO:0006260 GO:0005524	IPR027417 IPR008921 IPR003959 IPR013748	P-loop_containing_nucleoside_triphosphate_hydrolase DNA_polymerase_III,_clamp_loader_complex,_gamma/delta/delta_subunit,_C-terminal ATPase,_AAA-type,_core Replication_factor_C,_C-terminal	replication factor C subunit 2	Head-thorax-enriched
E_sp_transcript_30302		IPR006631	Protein_of_unknown_function_DM4/12	uncharacterized protein LOC109543127	Head-thorax-enriched
E_sp_transcript_216880	GO:0016021|GO:0055085	IPR011701 IPR036259	Major_facilitator_superfamily MFS_transporter_superfamily	MFS-type transporter SLC18B1-like	Head-thorax-enriched
E_sp_transcript_43242	GO:0042302	IPR000618	Insect_cuticle_protein	uncharacterized_protein_LOC109542774_	Head-thorax-specific
E_sp_transcript_50128	GO:0004252|GO:0006508	IPR001254 IPR009003	Serine_proteases,_trypsin_domain Peptidase_S1,_PA_clan	brachyurin-like	Head-thorax-specific
E_sp_transcript_63959	GO:0016831|GO:0019752|GO:0030170	IPR002129 IPR015424	Pyridoxal_phosphate-dependent_decarboxylase Pyridoxal_phosphate-dependent_transferase	histidine_decarboxylase_isoform_X1_	Head-thorax-specific
E_sp_transcript_107604		IPR036236	Zinc_finger_C2H2_superfamily	uncharacterized_protein_LOC109544394,_partial_	Head-thorax-specific
E_sp_transcript_109919		IPR019141	Protein_of_unknown_function_DUF2045	uncharacterized_protein_LOC109534687_isoform_X1_	Head-thorax-specific
E_sp_transcript_149344	GO:0005057|GO:0007165 GO:0005089|GO:0035023 GO:0005515	IPR035899 IPR003116 IPR000219 IPR011993 IPR001849 IPR036034 IPR011993	Dbl_homology_(DH)_domain_superfamily Raf-like_Ras-binding Dbl_homology_(DH)_domain PH-like_domain_superfamily Pleckstrin_homology_domain PDZ_superfamily PH-like_domain_superfamily	protein_still_life,_isoform_SIF_type_1_isoform_X1_	Head-thorax-specific
E_sp_transcript_150162	GO:0015018|GO:0016020	IPR029044 IPR005027	Nucleotide-diphospho-sugar_transferases Glycosyl_transferase,_family_43	galactosylgalactosylxylosylprotein_3-beta-glucuronosyltransferase_P_isoform_X1_	Head-thorax-specific
E_sp_transcript_180730	GO:0004672|GO:0006468	IPR001245 IPR011009	Serine-threonine/tyrosine-protein_kinase,_catalytic_domain Protein_kinase-like_domain_superfamily	leukocyte_tyrosine_kinase_receptor_isoform_X1_	Head-thorax-specific
E_sp_transcript_191022		IPR023696 IPR023801	Ureohydrolase_domain_superfamily Histone_deacetylase_domain	histone_deacetylase_11_isoform_X1_	Head-thorax-specific
E_sp_transcript_191172	GO:0005515 GO:0005515	IPR001202 IPR036020	WW_domain WW_domain_superfamily	hypothetical protein D910_11725	Head-thorax-specific
E_sp_transcript_219304	GO:0005507|GO:0016491|GO:0055114 GO:0005507 GO:0055114	IPR011706 IPR008972 IPR011707 IPR008972 IPR001117 IPR008972	Multicopper_oxidase,_type_2 Cupredoxin Multicopper_oxidase,_type_3 Cupredoxin Multicopper_oxidase,_type_1 Cupredoxin	laccase	Head-thorax-specific
E_sp_transcript_219308	GO:0005507|GO:0016491|GO:0055114 GO:0005507 GO:0055114	IPR011706 IPR011707 IPR001117 IPR008972 IPR008972 IPR008972	Multicopper_oxidase,_type_2 Multicopper_oxidase,_type_3 Multicopper_oxidase,_type_1 Cupredoxin Cupredoxin Cupredoxin	laccase	Head-thorax-specific
E_sp_transcript_243681				beta-1,4-glucuronyltransferase_1_isoform_X1_	Head-thorax-specific
E_sp_transcript_12141	GO:0006886|GO:0008536 GO:0005488 GO:0005488	IPR001494 IPR016024 IPR016024	Importin-beta,_N-terminal_domain Armadillo-type_fold Armadillo-type_fold	importin-7_	whole-body
E_sp_transcript_36282				uncharacterized_protein_LOC109543443_isoform_X1_	whole-body
E_sp_transcript_39441		IPR027012	Enkurin_domain	uncharacterized_protein_LOC109545313_isoform_X1_	whole-body
E_sp_transcript_39661	GO:0009055|GO:0051536 GO:0009055|GO:0051536	IPR036010 IPR001041	2Fe-2S_ferredoxin-like_superfamily 2Fe-2S_ferredoxin-type_iron-sulfur_binding_domain	adrenodoxin-like_protein,_mitochondrial_	whole-body
E_sp_transcript_40585	GO:0016020|GO:0030001|GO:0046873|GO:0055085	IPR003689	Zinc/iron_permease	zinc_transporter_ZIP1_isoform_X1_	whole-body
E_sp_transcript_41231	GO:0004017|GO:0005524|GO:0005737|GO:0046034	IPR006267 IPR027417	Adenylate_kinase,_isozyme_1/5 P-loop_containing_nucleoside_triphosphate_hydrolase	adenylate_kinase_isoenzyme_1_isoform_X1_	whole-body
E_sp_transcript_45441		IPR008011	Complex_1_LYR_protein	LYR_motif-containing_protein_2_	whole-body
E_sp_transcript_45444	GO:0005515 GO:0004222|GO:0006508	IPR036034 IPR008915	PDZ_superfamily Peptidase_M50	membrane-bound_transcription_factor_site-2_protease_	whole-body
E_sp_transcript_45560		IPR036179 IPR013098 IPR036179	Immunoglobulin-like_domain_superfamily Immunoglobulin_I-set Immunoglobulin-like_domain_superfamily	hemicentin-2-like_	whole-body
E_sp_transcript_47859	GO:0003873|GO:0005524|GO:0006000	IPR013079 IPR029033 IPR013078 IPR027417	6-phosphofructo-2-kinase Histidine_phosphatase_superfamily Histidine_phosphatase_superfamily,_clade-1 P-loop_containing_nucleoside_triphosphate_hydrolase	6-phosphofructo-2-kinase/fructose-2,6-bisphosphatase_isoform_X1_	whole-body
E_sp_transcript_47860	GO:0003873|GO:0005524|GO:0006000	IPR029033 IPR027417 IPR013078 IPR013079	Histidine_phosphatase_superfamily P-loop_containing_nucleoside_triphosphate_hydrolase Histidine_phosphatase_superfamily,_clade-1 6-phosphofructo-2-kinase	6-phosphofructo-2-kinase/fructose-2,6-bisphosphatase_isoform_X1_	whole-body
E_sp_transcript_55804	GO:0004521	IPR018998 IPR037227	EndoU_ribonuclease_family Endoribonuclease_EndoU-like	poly(U)-specific_endoribonuclease_homolog_	whole-body
E_sp_transcript_57433		IPR008979 IPR013320 IPR000421 IPR013320 IPR013320 IPR013320 IPR013320 IPR000742 IPR000742 IPR001791 IPR001791 IPR001791 IPR001791	Galactose-binding-like_domain_superfamily Concanavalin_A-like_lectin/glucanase_domain_superfamily Coagulation_factor_5/8_C-terminal_domain Concanavalin_A-like_lectin/glucanase_domain_superfamily Concanavalin_A-like_lectin/glucanase_domain_superfamily Concanavalin_A-like_lectin/glucanase_domain_superfamily Concanavalin_A-like_lectin/glucanase_domain_superfamily EGF-like_domain EGF-like_domain Lami…	neurexin-4_isoform_X1_	whole-body
E_sp_transcript_57434		IPR000742 IPR000742 IPR013320 IPR013320 IPR013320 IPR000421 IPR013320 IPR013320 IPR001791 IPR001791 IPR001791 IPR001791 IPR008979	EGF-like_domain EGF-like_domain Concanavalin_A-like_lectin/glucanase_domain_superfamily Concanavalin_A-like_lectin/glucanase_domain_superfamily Concanavalin_A-like_lectin/glucanase_domain_superfamily Coagulation_factor_5/8_C-terminal_domain Concanavalin_A-like_lectin/glucanase_domain_superfamily Concanavalin_A-like_lectin/glucanase_domain_superfamily Laminin_G_domain Laminin_G_domain Laminin_G_do…	neurexin-4_isoform_X1_	whole-body
E_sp_transcript_58581	GO:0070072	IPR021013	ATPase,_vacuolar_ER_assembly_factor,_Vma12	transmembrane_protein_199_	whole-body
E_sp_transcript_60227	GO:0005515 GO:0005515 GO:0005515 GO:0005515 GO:0005515	IPR011990 IPR011990 IPR011990 IPR001440 IPR029489 IPR011990	Tetratricopeptide-like_helical_domain_superfamily Tetratricopeptide-like_helical_domain_superfamily Tetratricopeptide-like_helical_domain_superfamily Tetratricopeptide_repeat_1 O-GlcNAc_transferase,_C-terminal Tetratricopeptide-like_helical_domain_superfamily	UDP-N-acetylglucosamine--peptide_N-acetylglucosaminyltransferase_110_kDa_subunit_	whole-body
E_sp_transcript_64449				uncharacterized_protein_LOC109546905_	whole-body
E_sp_transcript_64470	GO:0016021|GO:0055085	IPR011701 IPR036259	Major_facilitator_superfamily MFS_transporter_superfamily	solute_carrier_family_46_member_3_isoform_X1_	whole-body
E_sp_transcript_68559		IPR036291 IPR000043 IPR015878 IPR000043 IPR000043	NAD(P)-binding_domain_superfamily Adenosylhomocysteinase-like S-adenosyl-L-homocysteine_hydrolase,_NAD_binding_domain Adenosylhomocysteinase-like Adenosylhomocysteinase-like	adenosylhomocysteinase_	whole-body
E_sp_transcript_72334	GO:0005515	IPR023231 IPR025697 IPR033646 IPR007967 IPR011990 IPR028275	GSKIP_domain_superfamily CLU_domain CLU_central_domain GSKIP_domain Tetratricopeptide-like_helical_domain_superfamily Clustered_mitochondria_protein,_N-terminal	clustered_mitochondria_protein_homolog_isoform_X1_	whole-body
E_sp_transcript_72809	GO:0005515 GO:0005515 GO:0005515	IPR001611 IPR001611 IPR001611	Leucine-rich_repeat Leucine-rich_repeat Leucine-rich_repeat	protein_phosphatase_1_regulatory_subunit_37-like_isoform_X1_	whole-body
E_sp_transcript_73325				transmembrane_protein_181_	whole-body
E_sp_transcript_74280		IPR036179 IPR013098 IPR036179	Immunoglobulin-like_domain_superfamily Immunoglobulin_I-set Immunoglobulin-like_domain_superfamily	peroxidasin-like_protein_	whole-body
E_sp_transcript_76736	GO:0016021 GO:0016021	IPR018499 IPR000301	Tetraspanin/Peripherin Tetraspanin	tetraspanin-31-B_isoform_X1_	whole-body
E_sp_transcript_77118				RING_finger_and_transmembrane_domain-containing_protein_2_	whole-body
E_sp_transcript_81408	GO:0005515 GO:0005515 GO:0005515 GO:0005515 GO:0005515 GO:0005515 GO:0005515 GO:0005515	IPR036322 IPR036322 IPR036322 IPR001680 IPR001680 IPR001680 IPR001680 IPR001680	WD40-repeat-containing_domain_superfamily WD40-repeat-containing_domain_superfamily WD40-repeat-containing_domain_superfamily WD40_repeat WD40_repeat WD40_repeat WD40_repeat WD40_repeat	uncharacterized_protein_LOC109542150_isoform_X1_	whole-body
E_sp_transcript_83462		IPR035965	PAS_domain_superfamily	neuronal_PAS_domain-containing_protein_4_isoform_X1_	whole-body
E_sp_transcript_83950		IPR036236 IPR036236 IPR036236 IPR036236 IPR036236	Zinc_finger_C2H2_superfamily Zinc_finger_C2H2_superfamily Zinc_finger_C2H2_superfamily Zinc_finger_C2H2_superfamily Zinc_finger_C2H2_superfamily	zinc_finger_protein_808-like_	whole-body
E_sp_transcript_84346		IPR001849 IPR037239 IPR011993 IPR000648	Pleckstrin_homology_domain Oxysterol-binding_protein_superfamily PH-like_domain_superfamily Oxysterol-binding_protein	oxysterol-binding_protein-related_protein_8_isoform_X1_	whole-body
E_sp_transcript_86736	GO:0001522|GO:0003723|GO:0009451|GO:0009982 GO:0001522|GO:0003723|GO:0009451|GO:0009982 GO:0001522|GO:0003723|GO:0009451|GO:0009982 GO:0001522|GO:0003723|GO:0009451|GO:0009982	IPR006225 IPR006145 IPR020103 IPR020103	Pseudouridine_synthase,_RluC/RluD Pseudouridine_synthase,_RsuA/RluB/C/D/E/F Pseudouridine_synthase,_catalytic_domain_superfamily Pseudouridine_synthase,_catalytic_domain_superfamily	uncharacterized_protein_C18B11.02c-like_isoform_X1_	whole-body
E_sp_transcript_86754	GO:0008146	IPR027417 IPR000863	P-loop_containing_nucleoside_triphosphate_hydrolase Sulfotransferase_domain	carbohydrate sulfotransferase 5	whole-body
E_sp_transcript_86766	GO:0003677|GO:0003899|GO:0006351	IPR008806	RNA_polymerase_III_Rpc82,_C_-terminal	DNA-directed_RNA_polymerase_III_subunit_RPC3-like_	whole-body
E_sp_transcript_91535	GO:0003824|GO:0046872 GO:0006508 GO:0003824|GO:0046872 GO:0003824|GO:0046872 GO:0003824|GO:0046872	IPR007863 IPR011249 IPR013578 IPR011249 IPR011765 IPR011249 IPR011249	Peptidase_M16,_C-terminal Metalloenzyme,_LuxS/M16_peptidase-like Peptidase_M16C_associated Metalloenzyme,_LuxS/M16_peptidase-like Peptidase_M16,_N-terminal Metalloenzyme,_LuxS/M16_peptidase-like Metalloenzyme,_LuxS/M16_peptidase-like	uncharacterized_protein_C05D11.1-like_	whole-body
E_sp_transcript_91822	GO:0016021|GO:0022857|GO:0055085	IPR036259 IPR005828	MFS_transporter_superfamily Major_facilitator,__sugar_transporter-like	facilitated_trehalose_transporter_Tret1-like_	whole-body
E_sp_transcript_92273	GO:0006310|GO:0008026	IPR001650 IPR027417 IPR004589 IPR032284 IPR027417	Helicase,_C-terminal P-loop_containing_nucleoside_triphosphate_hydrolase DNA_helicase,_ATP-dependent,_RecQ_type ATP-dependent_DNA_helicase_RecQ,_zinc-binding_domain P-loop_containing_nucleoside_triphosphate_hydrolase	Bloom_syndrome_protein_homolog_	whole-body
E_sp_transcript_94329				uncharacterized_protein_LOC109546573_	whole-body
E_sp_transcript_102832	GO:0004930|GO:0007186|GO:0016021	IPR000276	G_protein-coupled_receptor,_rhodopsin-like	sex_peptide_receptor_	whole-body
E_sp_transcript_105233		IPR011992 IPR011992	EF-hand_domain_pair EF-hand_domain_pair	45_kDa_calcium-binding_protein_isoform_X1_	whole-body
E_sp_transcript_107480	GO:0005634|GO:0008270	IPR012934 IPR036236 IPR036236	Zinc_finger,_AD-type Zinc_finger_C2H2_superfamily Zinc_finger_C2H2_superfamily	zinc_finger_protein_200_	whole-body
E_sp_transcript_107495				uncharacterized_protein_LOC109535678_isoform_X1_	whole-body
E_sp_transcript_107699	GO:0005509 GO:0005509	IPR002048 IPR011992 IPR002048	EF-hand_domain EF-hand_domain_pair EF-hand_domain	caltractin-like_	whole-body
E_sp_transcript_110748	GO:0004198|GO:0005622|GO:0006508	IPR022682 IPR036213 IPR011992 IPR001300	Peptidase_C2,_calpain,_large_subunit,_domain_III Calpain_large_subunit,_domain_III_superfamily EF-hand_domain_pair Peptidase_C2,_calpain,_catalytic_domain	calpain-C_isoform_X1_	whole-body
E_sp_transcript_110839	GO:0005507 GO:0055114 GO:0005507|GO:0016491|GO:0055114	IPR008972 IPR008972 IPR011707 IPR001117 IPR011706 IPR008972	Cupredoxin Cupredoxin Multicopper_oxidase,_type_3 Multicopper_oxidase,_type_1 Multicopper_oxidase,_type_2 Cupredoxin	iron_transport_multicopper_oxidase_fio1-like_isoform_X1_	whole-body
E_sp_transcript_111664				protein_CREBRF_homolog_isoform_X1_	whole-body
E_sp_transcript_113492	GO:0035091 GO:0035091	IPR036871 IPR001683	PX_domain_superfamily Phox_homologous_domain	sorting_nexin-17_	whole-body
E_sp_transcript_120363	GO:0003677 GO:0003677	IPR036431 IPR001606	ARID_DNA-binding_domain_superfamily ARID_DNA-binding_domain	AT-rich_interactive_domain-containing_protein_5B-like_	whole-body
E_sp_transcript_120462	GO:0004488|GO:0055114 GO:0004488	IPR020630 IPR020631 IPR036291	Tetrahydrofolate_dehydrogenase/cyclohydrolase,_catalytic_domain Tetrahydrofolate_dehydrogenase/cyclohydrolase,_NAD(P)-binding_domain NAD(P)-binding_domain_superfamily	bifunctional_methylenetetrahydrofolate_dehydrogenase/cyclohydrolase,_mitochondrial_isoform_X1_	whole-body
E_sp_transcript_120774	GO:0005515 GO:0016567|GO:0061630	IPR008974 IPR015036 IPR037255	TRAF-like E3_ubiquitin-protein_ligase_NRDP1 NRDP1,_C-terminal	E3_ubiquitin-protein_ligase_NRDP1_	whole-body
E_sp_transcript_121265		IPR032839 IPR029257	Rab3-GAP_regulatory_subunit,_N-terminal Rab3GAP_regulatory_subunit,_C-terminal	rab3_GTPase-activating_protein_regulatory_subunit_	whole-body
E_sp_transcript_121511				uncharacterized_protein_LOC109546245_isoform_X1_	whole-body
E_sp_transcript_124518	GO:0005515 GO:0005515	IPR001810 IPR008979 IPR036047 IPR007397	F-box_domain Galactose-binding-like_domain_superfamily F-box-like_domain_superfamily F-box_associated_(FBA)_domain	F-box_only_protein_6-like_	whole-body
E_sp_transcript_124555		IPR006941 IPR012337 IPR012337	Ribonuclease_CAF1 Ribonuclease_H-like_superfamily Ribonuclease_H-like_superfamily	poly(A)-specific_ribonuclease_PARN-like_domain-containing_protein_1_isoform_X1_	whole-body
E_sp_transcript_124664		IPR016137 IPR036305	RGS_domain RGS_domain_superfamily	regulator_of_G-protein_signaling_19_isoform_X1_	whole-body
E_sp_transcript_124700	GO:0004672|GO:0006468 GO:0005509|GO:0016020	IPR001245 IPR015919 IPR011009	Serine-threonine/tyrosine-protein_kinase,_catalytic_domain Cadherin-like Protein_kinase-like_domain_superfamily	tyrosine_kinase_receptor_Cad96Ca_	whole-body
E_sp_transcript_125179				uncharacterized_protein_LOC109539565_isoform_X1_	whole-body
E_sp_transcript_125178				uncharacterized_protein_LOC109539565_isoform_X1_	whole-body
E_sp_transcript_127884				uncharacterized_protein_LOC109543143_isoform_X1_	whole-body
E_sp_transcript_129865	GO:0005515 GO:0005515 GO:0005515 GO:0005515 GO:0005515 GO:0005515	IPR001680 IPR001680 IPR001680 IPR001680 IPR001680 IPR036322	WD40_repeat WD40_repeat WD40_repeat WD40_repeat WD40_repeat WD40-repeat-containing_domain_superfamily	guanine_nucleotide-binding_protein_subunit_beta-2_isoform_X1_	whole-body
E_sp_transcript_135772		IPR036915 IPR006671 IPR031658 IPR036915	Cyclin-like_superfamily Cyclin,_N-terminal Cyclin,_C-terminal_domain_2 Cyclin-like_superfamily	cyclin-C_	whole-body
E_sp_transcript_137242		IPR005018 IPR005018	DOMON_domain DOMON_domain	uncharacterized protein LOC111505839	whole-body
E_sp_transcript_137497	GO:0015992|GO:0046034 GO:0015991|GO:0016820|GO:0033180 GO:0005524	IPR004100 IPR022879 IPR027417 IPR005723 IPR000194	ATPase,_F1/V1/A1_complex,_alpha/beta_subunit,_N-terminal_domain V-type_ATP_synthase_regulatory_subunit_B/beta P-loop_containing_nucleoside_triphosphate_hydrolase ATPase,_V1_complex,_subunit_B ATPase,_F1/V1/A1_complex,_alpha/beta_subunit,_nucleotide-binding_domain	V-type_proton_ATPase_subunit_B_	whole-body
E_sp_transcript_140930	GO:0004435|GO:0005509 GO:0004435|GO:0006629|GO:0007165|GO:0035556 GO:0006629|GO:0008081 GO:0006629|GO:0008081	IPR011992 IPR035892 IPR000008 IPR016280 IPR001711 IPR015359 IPR017946 IPR017946 IPR011993 IPR000909	EF-hand_domain_pair C2_domain_superfamily C2_domain Phosphatidylinositol-4,_5-bisphosphate_phosphodiesterase_beta Phospholipase_C,_phosphatidylinositol-specific,_Y_domain Phosphoinositide-specific_phospholipase_C,_EF-hand-like_domain PLC-like_phosphodiesterase,_TIM_beta/alpha-barrel_domain_superfamily PLC-like_phosphodiesterase,_TIM_beta/alpha-barrel_domain_superfamily PH-like_domain_superfamily …	1-phosphatidylinositol_4,5-bisphosphate_phosphodiesterase_classes_I_and_II-like,_partial_	whole-body
E_sp_transcript_143171	GO:0005525	IPR006073 IPR027417 IPR012971	GTP_binding_domain P-loop_containing_nucleoside_triphosphate_hydrolase Nucleolar_GTP-binding_protein_2,_N-terminal_domain	nucleolar_GTP-binding_protein_2_	whole-body
E_sp_transcript_150526	GO:0005515 GO:0005515	IPR002017 IPR002017	Spectrin_repeat Spectrin_repeat	nesprin-1-like_	whole-body
E_sp_transcript_150527	GO:0016021 GO:0005515 GO:0005515	IPR012315 IPR002017 IPR002017	KASH_domain Spectrin_repeat Spectrin_repeat	nesprin-1-like_	whole-body
E_sp_transcript_162641				uncharacterized_protein_LOC109540855_	whole-body
E_sp_transcript_173310		IPR000772 IPR035992 IPR001173 IPR029044	Ricin_B,_lectin_domain Ricin_B-like_lectins Glycosyltransferase_2-like Nucleotide-diphospho-sugar_transferases	putative_polypeptide_N-acetylgalactosaminyltransferase_9_isoform_X1_	whole-body
E_sp_transcript_175377	GO:0005488	IPR016024 IPR019318	Armadillo-type_fold Guanine_nucleotide_exchange_factor,_Ric8	synembryn-A_isoform_X1_	whole-body
E_sp_transcript_178575		IPR031947 IPR026066	Headcase,_middle_domain Headcase_protein	headcase_protein-like,_partial_	whole-body
E_sp_transcript_178688	GO:0016021|GO:0022857|GO:0055085	IPR036259 IPR005828	MFS_transporter_superfamily Major_facilitator,__sugar_transporter-like	organic_cation_transporter_protein-like_isoform_X1_	whole-body
E_sp_transcript_180305	GO:0005524	IPR036181 IPR003959 IPR015415 IPR027417	MIT_domain_superfamily ATPase,_AAA-type,_core Vps4_oligomerisation,_C-terminal P-loop_containing_nucleoside_triphosphate_hydrolase	spastin_isoform_X1_	whole-body
E_sp_transcript_180782				homeotic_protein_proboscipedia-like_isoform_X1_	whole-body
E_sp_transcript_181381	GO:0003774|GO:0005524|GO:0016459	IPR027417 IPR027417 IPR001609	P-loop_containing_nucleoside_triphosphate_hydrolase P-loop_containing_nucleoside_triphosphate_hydrolase Myosin_head,_motor_domain	unconventional_myosin-XVIIIa_isoform_X1_	whole-body
E_sp_transcript_181662				uncharacterized_protein_LOC109544662_	whole-body
E_sp_transcript_182586	GO:0003743|GO:0006413 GO:0003723|GO:0003743|GO:0006413	IPR001253 IPR006196 IPR012340	Translation_initiation_factor_1A_(eIF-1A) RNA-binding_domain,_S1,_IF1_type Nucleic_acid-binding,_OB-fold	eukaryotic_translation_initiation_factor_1A,_X-chromosomal_	whole-body
E_sp_transcript_184089	GO:0003723 GO:0003723	IPR009019 IPR027417 IPR004044	K_homology_domain_superfamily,_prokaryotic_type P-loop_containing_nucleoside_triphosphate_hydrolase K_Homology_domain,_type_2	GTPase Era, mitochondrial	whole-body
E_sp_transcript_186597	GO:0005515 GO:0005515 GO:0005515	IPR013761 IPR001660 IPR001660 IPR001660 IPR013761 IPR013761	Sterile_alpha_motif/pointed_domain_superfamily Sterile_alpha_motif_domain Sterile_alpha_motif_domain Sterile_alpha_motif_domain Sterile_alpha_motif/pointed_domain_superfamily Sterile_alpha_motif/pointed_domain_superfamily	liprin-beta-2_isoform_X1_	whole-body
E_sp_transcript_186598	GO:0005515 GO:0005515 GO:0005515	IPR013761 IPR001660 IPR001660 IPR013761 IPR001660 IPR013761	Sterile_alpha_motif/pointed_domain_superfamily Sterile_alpha_motif_domain Sterile_alpha_motif_domain Sterile_alpha_motif/pointed_domain_superfamily Sterile_alpha_motif_domain Sterile_alpha_motif/pointed_domain_superfamily	liprin-beta-2_isoform_X1_	whole-body
E_sp_transcript_190132				uncharacterized_protein_LOC109541268_	whole-body
E_sp_transcript_190443	GO:0004672|GO:0006468	IPR011009 IPR001245	Protein_kinase-like_domain_superfamily Serine-threonine/tyrosine-protein_kinase,_catalytic_domain	LIM_domain_kinase_1_isoform_X1_	whole-body
E_sp_transcript_197940	GO:0004672|GO:0005524|GO:0006468	IPR011009 IPR000719	Protein_kinase-like_domain_superfamily Protein_kinase_domain	stress-activated_protein_kinase_JNK_isoform_X1_	whole-body
E_sp_transcript_199650		IPR022742 IPR029058	Serine_aminopeptidase,_S33 Alpha/Beta_hydrolase_fold	monoacylglycerol_lipase_ABHD12-like_	whole-body
E_sp_transcript_199945		IPR006050 IPR036155 IPR036134 IPR005101	DNA_photolyase,_N-terminal Cryptochrome/photolyase,_N-terminal_domain_superfamily Cryptochrome/DNA_photolyase,_FAD-binding_domain-like_superfamily Cryptochrome/DNA_photolyase,_FAD-binding_domain	cryptochrome-1_	whole-body
E_sp_transcript_201321	GO:0015631 GO:0015631 GO:0015631 GO:0015631 GO:0015631	IPR001084 IPR001084 IPR001084 IPR001084 IPR001084	Microtubule_associated_protein,__tubulin-binding_repeat Microtubule_associated_protein,__tubulin-binding_repeat Microtubule_associated_protein,__tubulin-binding_repeat Microtubule_associated_protein,__tubulin-binding_repeat Microtubule_associated_protein,__tubulin-binding_repeat	microtubule-associated_protein_4_isoform_X1_	whole-body
E_sp_transcript_203231	GO:0005515	IPR001594 IPR036770 IPR002110 IPR020683 IPR020683	Palmitoyltransferase,_DHHC_domain Ankyrin_repeat-containing_domain_superfamily Ankyrin_repeat Ankyrin_repeat-containing_domain Ankyrin_repeat-containing_domain	palmitoyltransferase_Hip14,_partial_	whole-body
E_sp_transcript_203382	GO:0005666|GO:0006383 GO:0005666|GO:0006383	IPR036390 IPR007832 IPR007832	Winged_helix_DNA-binding_domain_superfamily RNA_polymerase_Rpc34 RNA_polymerase_Rpc34	probable_DNA-directed_RNA_polymerase_III_subunit_RPC6_	whole-body
E_sp_transcript_206786	GO:0007165 GO:0007165	IPR029071 IPR029071 IPR000159 IPR000159	Ubiquitin-like_domain_superfamily Ubiquitin-like_domain_superfamily Ras-associating_(RA)_domain Ras-associating_(RA)_domain	afadin-like_	whole-body
E_sp_transcript_211562		IPR018108 IPR018108 IPR018108 IPR023395	Mitochondrial_substrate/solute_carrier Mitochondrial_substrate/solute_carrier Mitochondrial_substrate/solute_carrier Mitochondrial_carrier_domain_superfamily	solute_carrier_family_25_member_38-A-like_isoform_X1_	whole-body
E_sp_transcript_218862		IPR029033 IPR000560	Histidine_phosphatase_superfamily Histidine_phosphatase_superfamily,_clade-2	prostatic_acid_phosphatase-like_isoform_X1_	whole-body
E_sp_transcript_230406	GO:0005515|GO:0005737 GO:0005515 GO:0005515	IPR004148 IPR036028 IPR027267 IPR001452	BAR_domain SH3-like_domain_superfamily AH/BAR_domain_superfamily SH3_domain	myc_box-dependent-interacting_protein_1,_partial_ (amphysin)	whole-body
E_sp_transcript_231669				uncharacterized_protein_LOC109534312_isoform_X1_	whole-body
E_sp_transcript_231716		IPR031940	Domain_of_unknown_function_DUF4772	zinc_finger_protein_395_	whole-body
E_sp_transcript_232368		IPR006287 IPR002818 IPR029062	Protein/nucleic_acid_deglycase_DJ-1 DJ-1/PfpI Class_I_glutamine_amidotransferase-like	protein_deglycase_DJ-1_isoform_X1_	whole-body
E_sp_transcript_235665	GO:0005515 GO:0005515	IPR008984 IPR000253	SMAD/FHA_domain_superfamily Forkhead-associated_(FHA)_domain	smad_nuclear_interacting_protein_1_	whole-body
E_sp_transcript_236218	GO:0005515 GO:0005515	IPR001611 IPR001611 IPR032675	Leucine-rich_repeat Leucine-rich_repeat Leucine-rich_repeat_domain_superfamily	slit_homolog_1_protein_isoform_X1_	whole-body
E_sp_transcript_236563	GO:0004867	IPR004094	Antistasin-like_domain	cysteine-rich_motor_neuron_1_protein-like_isoform_X1_	whole-body
E_sp_transcript_239920	GO:0004725|GO:0006470	IPR036860 IPR000242 IPR029021 IPR000980	SH2_domain_superfamily PTP_type_protein_phosphatase Protein-tyrosine_phosphatase-like SH2_domain	tyrosine-protein_phosphatase_corkscrew_isoform_X1_	whole-body
E_sp_transcript_245144		IPR036236 IPR036236	Zinc_finger_C2H2_superfamily Zinc_finger_C2H2_superfamily	zinc_finger_protein_665_	whole-body
E_sp_transcript_245893	GO:0005524|GO:0016887 GO:0005524|GO:0016021|GO:0042626|GO:0055085 GO:0005524|GO:0016021|GO:0042626|GO:0055085	IPR027417 IPR003439 IPR011527 IPR036640	P-loop_containing_nucleoside_triphosphate_hydrolase ABC_transporter-like ABC_transporter_type_1,_transmembrane_domain ABC_transporter_type_1,_transmembrane_domain_superfamily	ATP-binding_cassette_sub-family_B_member_8,_mitochondrial_isoform_X1_	whole-body
E_sp_transcript_247006	GO:0046872 GO:0046872	IPR036855 IPR036855	Zinc_finger,_CCCH-type_superfamily Zinc_finger,_CCCH-type_superfamily	protein_suppressor_of_sable_isoform_X1_	whole-body
E_sp_transcript_81895		IPR007590	CWC16_protein	coiled-coil domain-containing protein 130 homolog	whole-body
E_sp_transcript_84509	GO:0005515 GO:0007165 GO:0005085|GO:0007264 GO:0005515	IPR018490 IPR001478 IPR000651 IPR000159 IPR001895 IPR023578 IPR023578 IPR023578 IPR036034 IPR029071	Cyclic_nucleotide-binding-like PDZ_domain Ras-like_guanine_nucleotide_exchange_factor,_N-terminal Ras-associating_(RA)_domain Ras_guanine-nucleotide_exchange_factors_catalytic_domain Ras_guanine_nucleotide_exchange_factor_domain_superfamily Ras_guanine_nucleotide_exchange_factor_domain_superfamily Ras_guanine_nucleotide_exchange_factor_domain_superfamily PDZ_superfamily Ubiquitin-like_domain_supe…	rap guanine nucleotide exchange factor 6	whole-body
E_sp_transcript_235580	GO:0005739	IPR018305	Ribosomal_protein_L50,_mitochondria	uncharacterized protein LOC109538957	whole-body
E_sp_transcript_117507	GO:0005488	IPR016024	Armadillo-type_fold	armadillo repeat-containing protein 6	whole-body

## Sheet: Table S7
Table S7: Summary of genes in Xyleborus glabratus under positive selection.
Gene under selection	GO term	IPR accession	IPR description	Blast best hit
X_glabratus_transcript_390	GO:0005622|GO:0006915 GO:0005634|GO:0005737|GO:0006309|GO:0016787	IPR003508 IPR015311	CIDE-N_domain Apoptosis,_DNA_fragmentation_factor_40kDa	DNA fragmentation factor subunit beta
X_glabratus_transcript_1026		IPR036770 IPR020683	Ankyrin_repeat-containing_domain_superfamily Ankyrin_repeat-containing_domain	ankyrin repeat domain-containing protein 16-like
X_glabratus_transcript_1847		IPR011993	PH-like_domain_superfamily	Pleckstrin homology domain containing protein
X_glabratus_transcript_2190	GO:0043130	IPR032752	Ubiquitin-binding_domain	ubiquitin domain-containing protein 1
X_glabratus_transcript_5955		IPR011009 IPR004119	Protein_kinase-like_domain_superfamily Protein_of_unknown_function_DUF227	phosphotransferase, partial
X_glabratus_transcript_9332	GO:0015036 GO:0009055|GO:0015035|GO:0045454	IPR036249 IPR004480 IPR014434 IPR002109	Thioredoxin-like_superfamily Monothiol_glutaredoxin-related Monothiol_glutaredoxin Glutaredoxin	glutaredoxin-related protein 5, mitochondrial
X_glabratus_transcript_10285	GO:0016021|GO:0022857|GO:0055085	IPR005828 IPR036259	Major_facilitator,__sugar_transporter-like MFS_transporter_superfamily	facilitated trehalose transporter Tret1-like
X_glabratus_transcript_11152	GO:0003735|GO:0005622|GO:0005840|GO:0006412	IPR032440 IPR028333 IPR000266 IPR012340	40S_ribosomal_protein_S11,_N-terminal Ribosomal_protein_S17,_archaeal/eukaryotic Ribosomal_protein_S17/S11 Nucleic_acid-binding,_OB-fold	40S ribosomal protein S11 isoform X1
X_glabratus_transcript_16444	GO:0005515 GO:0005515 GO:0005515|GO:0005737	IPR036028 IPR001452 IPR004148 IPR027267	SH3-like_domain_superfamily SH3_domain BAR_domain AH/BAR_domain_superfamily	myc box-dependent-interacting protein 1, partial (amphysin)
X_glabratus_transcript_17844				maternal protein exuperantia-1
X_glabratus_transcript_18361	GO:0004672|GO:0005524|GO:0006468	IPR011009 IPR000719	Protein_kinase-like_domain_superfamily Protein_kinase_domain	LOW QUALITY PROTEIN: mitogen-activated protein kinase kinase kinase 4
X_glabratus_transcript_19367		IPR027417 IPR027417	P-loop_containing_nucleoside_triphosphate_hydrolase P-loop_containing_nucleoside_triphosphate_hydrolase	protein-tyrosine sulfotransferase
X_glabratus_transcript_20977	GO:0004672|GO:0005524|GO:0006468	IPR000719 IPR011009	Protein_kinase_domain Protein_kinase-like_domain_superfamily	dual specificity tyrosine-phosphorylation-regulated kinase 2 isoform X1
X_glabratus_transcript_21256	GO:0003700|GO:0006355	IPR004827	Basic-leucine_zipper_domain	uncharacterized protein LOC109533857 isoform X1
X_glabratus_transcript_21312	GO:0003735|GO:0006412|GO:0015935 GO:0006412	IPR005716 IPR000235 IPR036823 IPR023798	Ribosomal_protein_S5/S7,_eukaryotic/archaeal Ribosomal_protein_S5/S7 Ribosomal_protein_S7_domain_superfamily Ribosomal_protein_S7_domain	40S ribosomal protein S5
X_glabratus_transcript_21751	GO:0005515	IPR016135 IPR006575	Ubiquitin-conjugating_enzyme/RWD-like RWD_domain	RWD domain-containing protein 4
X_glabratus_transcript_22681	GO:0005086|GO:0032012 GO:0005086|GO:0032012	IPR000904 IPR001849 IPR011993 IPR035999	Sec7_domain Pleckstrin_homology_domain PH-like_domain_superfamily Sec7_domain_superfamily	cytohesin-1
X_glabratus_transcript_24093	GO:0055114 GO:0004367|GO:0006072|GO:0009331|GO:0055114 GO:0004367|GO:0042803|GO:0051287|GO:0055114 GO:0004367|GO:0005975|GO:0055114 GO:0016616|GO:0046168|GO:0051287|GO:0055114	IPR008927 IPR036291 IPR006168 IPR017751 IPR006109 IPR011128	6-phosphogluconate_dehydrogenase-like,_C-terminal_domain_superfamily NAD(P)-binding_domain_superfamily Glycerol-3-phosphate_dehydrogenase,_NAD-dependent Glycerol-3-phosphate_dehydrogenase,_NAD-dependent,_eukaryotic Glycerol-3-phosphate_dehydrogenase,_NAD-dependent,_C-terminal Glycerol-3-phosphate_dehydrogenase,_NAD-dependent,_N-terminal	glycerol-3-phosphate dehydrogenase [NAD(+)], cytoplasmic
X_glabratus_transcript_25383	GO:0055114	IPR013154 IPR011032	Alcohol_dehydrogenase,_N-terminal GroES-like_superfamily	2-methylene-furan-3-one reductase-like
X_glabratus_transcript_25678	GO:0003873|GO:0005524|GO:0006000	IPR013078 IPR027417 IPR029033 IPR013079	Histidine_phosphatase_superfamily,_clade-1 P-loop_containing_nucleoside_triphosphate_hydrolase Histidine_phosphatase_superfamily 6-phosphofructo-2-kinase	6-phosphofructo-2-kinase/fructose-2,6-bisphosphatase isoform X1
X_glabratus_transcript_25764				uncharacterized protein LOC109541730
X_glabratus_transcript_29502		IPR009038	GOLD_domain	transmembrane emp24 domain-containing protein bai
X_glabratus_transcript_30732	GO:0016192	IPR003377	Cornichon	protein cornichon isoform X1
X_glabratus_transcript_31441		IPR029058 IPR013818	Alpha/Beta_hydrolase_fold Lipase/vitellogenin	lipoprotein lipase-like isoform X1
X_glabratus_transcript_31442		IPR029058 IPR013818	Alpha/Beta_hydrolase_fold Lipase/vitellogenin	lipase member H-A-like
X_glabratus_transcript_31979	GO:0016021	IPR006634	TRAM/LAG1/CLN8_homology_domain	protein FAM57A isoform X1
X_glabratus_transcript_32296	GO:0008270	IPR000058 IPR035896	Zinc_finger,_AN1-type AN1-like_Zinc_finger	uncharacterized protein LOC109546301
X_glabratus_transcript_35854	GO:0046872	IPR000306 IPR011011	FYVE_zinc_finger Zinc_finger,_FYVE/PHD-type	lateral signaling target protein 2 homolog
X_glabratus_transcript_36175	GO:0016020|GO:0022857|GO:0055085 GO:0016021|GO:0022857|GO:0055085	IPR036259 IPR003663 IPR005828	MFS_transporter_superfamily Sugar/inositol_transporter Major_facilitator,__sugar_transporter-like	solute carrier family 2, facilitated glucose transporter member 5-like isoform X1
X_glabratus_transcript_36906	GO:0005515 GO:0043087 GO:0007165 GO:0005515	IPR036860 IPR036028 IPR035892 IPR001936 IPR001849 IPR011993 IPR008936 IPR000008 IPR000980 IPR000980 IPR036860 IPR001452	SH2_domain_superfamily SH3-like_domain_superfamily C2_domain_superfamily Ras_GTPase-activating_protein Pleckstrin_homology_domain PH-like_domain_superfamily Rho_GTPase_activation_protein C2_domain SH2_domain SH2_domain SH2_domain_superfamily SH3_domain	ras GTPase-activating protein 1
X_glabratus_transcript_39266				uncharacterized protein LOC109534312 isoform X1
X_glabratus_transcript_41176	GO:0005085|GO:0007264	IPR023578 IPR000651 IPR001895	Ras_guanine_nucleotide_exchange_factor_domain_superfamily Ras-like_guanine_nucleotide_exchange_factor,_N-terminal Ras_guanine-nucleotide_exchange_factors_catalytic_domain	ras-GEF domain-containing family member 1B-A isoform X1
X_glabratus_transcript_41275		IPR000408 IPR000408 IPR000408 IPR000408 IPR000408 IPR009091	Regulator_of_chromosome_condensation,_RCC1 Regulator_of_chromosome_condensation,_RCC1 Regulator_of_chromosome_condensation,_RCC1 Regulator_of_chromosome_condensation,_RCC1 Regulator_of_chromosome_condensation,_RCC1 Regulator_of_chromosome_condensation_1/beta-lactamase-inhibitor_protein_II	protein RCC2 homolog
X_glabratus_transcript_41603	GO:0003676|GO:0005524	IPR011545 IPR027417 IPR001650	DEAD/DEAH_box_helicase_domain P-loop_containing_nucleoside_triphosphate_hydrolase Helicase,_C-terminal	helicase, partial
X_glabratus_transcript_41671		IPR018980 IPR035963 IPR019748 IPR029071 IPR011993 IPR018979 IPR011259	FERM,_C-terminal_PH-like_domain FERM_superfamily,_second_domain FERM_central_domain Ubiquitin-like_domain_superfamily PH-like_domain_superfamily FERM,_N-terminal Ezrin/radixin/moesin,_C-terminal	merlin
X_glabratus_transcript_41674		IPR011993 IPR019748 IPR018979 IPR029071 IPR011259 IPR018980 IPR035963	PH-like_domain_superfamily FERM_central_domain FERM,_N-terminal Ubiquitin-like_domain_superfamily Ezrin/radixin/moesin,_C-terminal FERM,_C-terminal_PH-like_domain FERM_superfamily,_second_domain	merlin
X_glabratus_transcript_42502				uncharacterized protein LOC109546041 isoform X1
X_glabratus_transcript_42718	GO:0004190|GO:0016021|GO:0016485	IPR001108	Peptidase_A22A,_presenilin	presenilin homolog isoform X1
X_glabratus_transcript_42719	GO:0004190|GO:0016021|GO:0016485 GO:0004190|GO:0016021|GO:0016485	IPR001108 IPR001108	Peptidase_A22A,_presenilin Peptidase_A22A,_presenilin	presenilin homolog isoform X1
X_glabratus_transcript_43576	GO:0005515	IPR015915	Kelch-type_beta_propeller	kelch domain-containing protein 4-like
X_glabratus_transcript_43786				uncharacterized protein LOC109536430
X_glabratus_transcript_44337	GO:0005515	IPR001611 IPR026906 IPR032675	Leucine-rich_repeat Leucine_rich_repeat_5 Leucine-rich_repeat_domain_superfamily	leucine-rich repeat-containing protein 15-like
X_glabratus_transcript_44894	GO:0005515 GO:0005515	IPR001258 IPR001258	NHL_repeat NHL_repeat	peptidyl-alpha-hydroxyglycine alpha-amidating lyase 2-like isoform X1
X_glabratus_transcript_46757	GO:0008152|GO:0016787 GO:0016805	IPR002933 IPR017153 IPR011650	Peptidase_M20 Cytosolic_nonspecific_dipeptidase/DUG1 Peptidase_M20,_dimerisation_domain	cytosolic non-specific dipeptidase-like
X_glabratus_transcript_46807	GO:0046983 GO:0006355	IPR035965 IPR000014 IPR035965 IPR036638 IPR013767	PAS_domain_superfamily PAS_domain PAS_domain_superfamily Helix-loop-helix_DNA-binding_domain_superfamily PAS_fold	hypoxia-inducible factor 1-alpha
X_glabratus_transcript_47513		IPR036236	Zinc_finger_C2H2_superfamily	protein drumstick
X_glabratus_transcript_48148	GO:0004672|GO:0005524|GO:0006468	IPR011009 IPR000719	Protein_kinase-like_domain_superfamily Protein_kinase_domain	probable serine/threonine-protein kinase DDB_G0279405 isoform X1
X_glabratus_transcript_48420		IPR018108 IPR018108 IPR018108 IPR023395	Mitochondrial_substrate/solute_carrier Mitochondrial_substrate/solute_carrier Mitochondrial_substrate/solute_carrier Mitochondrial_carrier_domain_superfamily	putative tricarboxylate transport protein, mitochondrial
X_glabratus_transcript_48680	GO:0005216|GO:0006811|GO:0016020|GO:0055085	IPR005821	Ion_transport_domain	potassium voltage-gated channel protein Shaker isoform X1
X_glabratus_transcript_48828	GO:0008152|GO:0016829	IPR002220	DapA-like	N-acetylneuraminate lyase-like isoform X1
X_glabratus_transcript_50577		IPR028005	N-acetyltransferase_ESCO,_zinc-finger	uncharacterized protein LOC109542023
X_glabratus_transcript_50985	GO:0005515 GO:0003676 GO:0003676	IPR011990 IPR035979 IPR000504	Tetratricopeptide-like_helical_domain_superfamily RNA-binding_domain_superfamily RNA_recognition_motif_domain	squamous cell carcinoma antigen recognized by T-cells 3
X_glabratus_transcript_51833				uncharacterized protein LOC109540494
X_glabratus_transcript_54770	GO:0003677 GO:0008270	IPR001005 IPR009057 IPR000433	SANT/Myb_domain Homeobox-like_domain_superfamily Zinc_finger,_ZZ-type	hypothetical protein AMK59_4822
X_glabratus_transcript_55720	GO:0005634	IPR015021	Domain_of_unknown_function_DUF1907	ester hydrolase C11orf54 homolog isoform X1
X_glabratus_transcript_55899		IPR006571	TLDc_domain	TLD domain-containing protein 1 isoform X1
X_glabratus_transcript_56635	GO:0005515	IPR029071 IPR001012	Ubiquitin-like_domain_superfamily UBX_domain	tether containing UBX domain for GLUT4
X_glabratus_transcript_57040		IPR036236	Zinc_finger_C2H2_superfamily	zinc finger autosomal protein-like
X_glabratus_transcript_57498	GO:0000469|GO:0004521|GO:0042274	IPR033411 IPR036283 IPR017117 IPR014881	Ribonuclease,_PIN_domain NOB1_zinc_finger-like_superfamily Ribonuclease_Nob1,_eukaryote Nin_one_binding_(NOB1)_Zn-ribbon-like	RNA-binding protein NOB1
X_glabratus_transcript_57635	GO:0055114 GO:0004616|GO:0055114 GO:0051287	IPR008927 IPR000313 IPR006115 IPR036291 IPR029154	6-phosphogluconate_dehydrogenase-like,_C-terminal_domain_superfamily PWWP_domain 6-phosphogluconate_dehydrogenase,_NADP-binding NAD(P)-binding_domain_superfamily 3-hydroxyisobutyrate_dehydrogenase,_NAD-binding_domain	putative oxidoreductase GLYR1 homolog
X_glabratus_transcript_57721	GO:0005515 GO:0005515 GO:0005515 GO:0005515 GO:0005515 GO:0005515 GO:0005515 GO:0005515	IPR036034 IPR036034 IPR036034 IPR001478 IPR001478 IPR001478 IPR001478 IPR036034	PDZ_superfamily PDZ_superfamily PDZ_superfamily PDZ_domain PDZ_domain PDZ_domain PDZ_domain PDZ_superfamily	protein lap4-like
X_glabratus_transcript_57792		IPR029044 IPR001173	Nucleotide-diphospho-sugar_transferases Glycosyltransferase_2-like	beta-1,4-mannosyltransferase egh-like
X_glabratus_transcript_58303	GO:0016779	IPR002058 IPR002934	PAP/25A-associated Polymerase,_nucleotidyl_transferase_domain	non-canonical poly(A) RNA polymerase PAPD5-like isoform X1
X_glabratus_transcript_58777		IPR036179 IPR036179 IPR013098	Immunoglobulin-like_domain_superfamily Immunoglobulin-like_domain_superfamily Immunoglobulin_I-set	neural/ectodermal development factor IMP-L2 isoform X1
X_glabratus_transcript_59618		IPR002687 IPR036070 IPR012974	Nop_domain Nop_domain_superfamily NOP5,_N-terminal	nucleolar protein 58
X_glabratus_transcript_63153				probable RNA polymerase II nuclear localization protein SLC7A6OS
X_glabratus_transcript_63149		IPR013883	Transcription_factor__Iwr1	probable RNA polymerase II nuclear localization protein SLC7A6OS
X_glabratus_transcript_63590	GO:0005515	IPR011333 IPR000210	SKP1/BTB/POZ_domain_superfamily BTB/POZ_domain	protein tramtrack, beta isoform-like
X_glabratus_transcript_65148		IPR000980 IPR036860	SH2_domain SH2_domain_superfamily	uncharacterized protein LOC109537698 isoform X1
X_glabratus_transcript_66823	GO:0048786	IPR019323	Active_zone_protein_ELKS	trichohyalin
X_glabratus_transcript_68466		IPR029034	Cystine-knot_cytokine	uncharacterized protein LOC109543442 isoform X1
X_glabratus_transcript_69726	GO:0006886|GO:0008536 GO:0005488 GO:0005488 GO:0005488	IPR001494 IPR016024 IPR016024 IPR025981 IPR016024	Importin-beta,_N-terminal_domain Armadillo-type_fold Armadillo-type_fold Ribosomal_RNA_aminoglycoside-resistance_methyltransferase Armadillo-type_fold	importin-4-like
X_glabratus_transcript_69827	GO:0016831|GO:0019752|GO:0030170	IPR002129 IPR015424	Pyridoxal_phosphate-dependent_decarboxylase Pyridoxal_phosphate-dependent_transferase	histidine decarboxylase-like, partial
X_glabratus_transcript_70441	GO:0003774|GO:0016459	IPR027417 IPR002928	P-loop_containing_nucleoside_triphosphate_hydrolase Myosin_tail	unconventional myosin-XVIIIa isoform X1
X_glabratus_transcript_71367	GO:0003735|GO:0005840|GO:0006412 GO:0003735|GO:0005840|GO:0006412	IPR023574 IPR025755 IPR002136	Ribosomal_protein_L4_domain_superfamily 60S_ribosomal_protein_L4,_C-terminal_domain Ribosomal_protein_L4/L1e	60S ribosomal protein L4
X_glabratus_transcript_71365	GO:0008152|GO:0016758	IPR002213	UDP-glucuronosyl/UDP-glucosyltransferase	UDP-glucuronosyltransferase 2B2-like
X_glabratus_transcript_71752	GO:0005488 GO:0003723|GO:0005515 GO:0005488 GO:0005488	IPR016024 IPR003890 IPR016024 IPR016024	Armadillo-type_fold MIF4G-like,_type_3 Armadillo-type_fold Armadillo-type_fold	eukaryotic translation initiation factor 4 gamma 2-like
X_glabratus_transcript_72009	GO:0016021|GO:0022857|GO:0055085	IPR036259 IPR036259 IPR005828	MFS_transporter_superfamily MFS_transporter_superfamily Major_facilitator,__sugar_transporter-like	facilitated trehalose transporter Tret1-like isoform X1
X_glabratus_transcript_73981	GO:0006364	IPR012459	Ribosomal_RNA-processing_protein_15	RRP15-like protein
X_glabratus_transcript_74908	GO:0005515	IPR000717	Proteasome_component_(PCI)_domain	PCI domain-containing protein 2 homolog
X_glabratus_transcript_76547		IPR036186 IPR023796	Serpin_superfamily Serpin_domain	serine protease inhibitor 88Ea-like isoform X1
X_glabratus_transcript_77012	GO:0016747	IPR002656	Acyltransferase_3	nose resistant to fluoxetine protein 6-like
X_glabratus_transcript_77197	GO:0000413|GO:0003755	IPR029000 IPR002130	Cyclophilin-like_domain_superfamily Cyclophilin-type_peptidyl-prolyl_cis-trans_isomerase_domain	peptidyl-prolyl cis-trans isomerase-like 2
X_glabratus_transcript_77220		IPR013098 IPR036179 IPR036179	Immunoglobulin_I-set Immunoglobulin-like_domain_superfamily Immunoglobulin-like_domain_superfamily	hemicentin-2-like
X_glabratus_transcript_77217	GO:0004672|GO:0005524|GO:0006468	IPR000719 IPR011009	Protein_kinase_domain Protein_kinase-like_domain_superfamily	nuclear receptor-binding protein homolog isoform X1
X_glabratus_transcript_77760	GO:0005515 GO:0005515 GO:0005515 GO:0005515 GO:0005515	IPR001680 IPR001680 IPR001680 IPR036322 IPR036322	WD40_repeat WD40_repeat WD40_repeat WD40-repeat-containing_domain_superfamily WD40-repeat-containing_domain_superfamily	uncharacterized protein LOC109542150 isoform X1
X_glabratus_transcript_80171				uncharacterized protein LOC109541443
X_glabratus_transcript_80413	GO:0005515 GO:0005515	IPR002017 IPR002017	Spectrin_repeat Spectrin_repeat	nesprin-1-like
X_glabratus_transcript_80416	GO:0005515 GO:0005515 GO:0016021	IPR002017 IPR002017 IPR012315	Spectrin_repeat Spectrin_repeat KASH_domain	nesprin-1-like
X_glabratus_transcript_80647	GO:0008080 GO:0006325	IPR016181 IPR000182 IPR019467	Acyl-CoA_N-acyltransferase GNAT_domain Histone_acetyl_transferase_HAT1_N-terminal	histone acetyltransferase type B catalytic subunit
X_glabratus_transcript_84709	GO:0004648|GO:0006564 GO:0004648|GO:0006564	IPR000192 IPR022278 IPR015424 IPR022278	Aminotransferase_class_V_domain Phosphoserine_aminotransferase Pyridoxal_phosphate-dependent_transferase Phosphoserine_aminotransferase	probable phosphoserine aminotransferase
X_glabratus_transcript_84833	GO:0016491|GO:0055114	IPR008333 IPR017938 IPR001433	Oxidoreductase,_FAD-binding_domain Riboflavin_synthase-like_beta-barrel Oxidoreductase_FAD/NAD(P)-binding	NADH-cytochrome b5 reductase 2 isoform X1
X_glabratus_transcript_84960		IPR001781 IPR001781 IPR001781	Zinc_finger,_LIM-type Zinc_finger,_LIM-type Zinc_finger,_LIM-type	transforming growth factor beta-1-induced transcript 1 protein-like isoform X1
X_glabratus_transcript_85198	GO:0015016|GO:0016787 GO:0008146	IPR021930 IPR027417 IPR000863	Heparan_sulphate-N-deacetylase P-loop_containing_nucleoside_triphosphate_hydrolase Sulfotransferase_domain	bifunctional heparan sulfate N-deacetylase/N-sulfotransferase
X_glabratus_transcript_85332	GO:0015031|GO:0016021	IPR007273	SCAMP	secretory carrier-associated membrane protein 1
X_glabratus_transcript_86203	GO:0005515 GO:0005515 GO:0005515 GO:0005515 GO:0005488	IPR000225 IPR000225 IPR000225 IPR000225 IPR016024	Armadillo Armadillo Armadillo Armadillo Armadillo-type_fold	armadillo segment polarity protein isoform X1
X_glabratus_transcript_89269	GO:0016021|GO:0055085	IPR011701 IPR036259 IPR036259	Major_facilitator_superfamily MFS_transporter_superfamily MFS_transporter_superfamily	monocarboxylate transporter 9-like isoform X1
X_glabratus_transcript_90446		IPR001623 IPR015399 IPR036869	DnaJ_domain Domain_of_unknown_function_DUF1977,_DnaJ-like DnaJ_domain_superfamily	dnaJ homolog subfamily B member 12-like
X_glabratus_transcript_90448		IPR036869 IPR015399 IPR001623	DnaJ_domain_superfamily Domain_of_unknown_function_DUF1977,_DnaJ-like DnaJ_domain	dnaJ homolog subfamily B member 12-like
X_glabratus_transcript_91925	GO:0016021|GO:0055085	IPR011701 IPR036259	Major_facilitator_superfamily MFS_transporter_superfamily	solute carrier family 46 member 3 isoform X1
X_glabratus_transcript_92630	GO:0005634|GO:0008270	IPR036236 IPR036236 IPR036236 IPR036236 IPR012934 IPR036236 IPR036236	Zinc_finger_C2H2_superfamily Zinc_finger_C2H2_superfamily Zinc_finger_C2H2_superfamily Zinc_finger_C2H2_superfamily Zinc_finger,_AD-type Zinc_finger_C2H2_superfamily Zinc_finger_C2H2_superfamily	zinc finger protein 2 homolog
X_glabratus_transcript_94752	GO:0005096|GO:0051056 GO:0005096|GO:0051056	IPR035974 IPR000331	Rap/Ran-GAP_superfamily Rap_GTPase_activating_protein_domain	tuberin
X_glabratus_transcript_94892		IPR014756 IPR014756 IPR011021 IPR011022	Immunoglobulin_E-set Immunoglobulin_E-set Arrestin-like,_N-terminal Arrestin_C-terminal-like_domain	beta-arrestin-1 isoform X1
X_glabratus_transcript_96644		IPR036859 IPR000938 IPR000938 IPR036859	CAP_Gly-rich_domain_superfamily CAP_Gly-rich_domain CAP_Gly-rich_domain CAP_Gly-rich_domain_superfamily	CAP-Gly domain-containing linker protein 1 isoform X10
X_glabratus_transcript_97684	GO:0003735|GO:0005840|GO:0006412	IPR031309 IPR002132 IPR022803 IPR031310	Ribosomal_protein_L5,_C-terminal Ribosomal_protein_L5 Ribosomal_protein_L5_domain_superfamily Ribosomal_protein_L5,_N-terminal	60S ribosomal protein L11
X_glabratus_transcript_99062		IPR005178	Organic_solute_transporter_subunit_alpha/Transmembrane_protein_184	transmembrane protein 184B isoform X1
X_glabratus_transcript_99524		IPR026642	Glucocorticoid-induced_transcript_1/FAM117	uncharacterized protein LOC109542493
X_glabratus_transcript_101772		IPR000560 IPR029033	Histidine_phosphatase_superfamily,_clade-2 Histidine_phosphatase_superfamily	prostatic acid phosphatase
X_glabratus_transcript_101966	GO:0016020|GO:0022857|GO:0055085 GO:0016021|GO:0022857|GO:0055085	IPR036259 IPR003663 IPR005828	MFS_transporter_superfamily Sugar/inositol_transporter Major_facilitator,__sugar_transporter-like	facilitated trehalose transporter Tret1-like
X_glabratus_transcript_102050	GO:0020037	IPR000971 IPR009050	Globin Globin-like_superfamily	uncharacterized protein LOC109536931
X_glabratus_transcript_102173	GO:0004017|GO:0005524|GO:0005737|GO:0046034	IPR027417 IPR006267	P-loop_containing_nucleoside_triphosphate_hydrolase Adenylate_kinase,_isozyme_1/5	adenylate kinase isoenzyme 1 isoform X1
X_glabratus_transcript_106780	GO:0000166|GO:0004812|GO:0005524|GO:0005737|GO:0006418 GO:0000166|GO:0004818|GO:0005524|GO:0005737|GO:0006424 GO:0004812|GO:0005524|GO:0043039 GO:0006412	IPR020059 IPR004526 IPR036282 IPR020058 IPR011035	Glutamyl/glutaminyl-tRNA_synthetase,_class_Ib,_anti-codon_binding_domain Glutamyl-tRNA_synthetase,_archaeal/eukaryotic_cytosolic Glutathione_S-transferase,_C-terminal_domain_superfamily Glutamyl/glutaminyl-tRNA_synthetase,_class_Ib,_catalytic_domain Ribosomal_protein_L25/Gln-tRNA_synthetase,_anti-codon-binding_domain_superfamily	bifunctional glutamate/proline--tRNA ligase
X_glabratus_transcript_106830		IPR016187	C-type_lectin_fold	uncharacterized protein LOC109546723 isoform X1
X_glabratus_transcript_107240		IPR037520	Folliculin,_N-terminal	folliculin isoform X1
X_glabratus_transcript_107546		IPR035986 IPR035986 IPR035986 IPR035986	PKD_domain_superfamily PKD_domain_superfamily PKD_domain_superfamily PKD_domain_superfamily	dyslexia-associated protein KIAA0319-like protein
X_glabratus_transcript_109764		IPR002791 IPR036075	Domain_of_unknown_function_DUF89 AF1104-like_superfamily	pantothenate kinase 4
X_glabratus_transcript_110368	GO:0003824|GO:0050662	IPR036291 IPR001509	NAD(P)-binding_domain_superfamily NAD-dependent_epimerase/dehydratase	NADH dehydrogenase [ubiquinone] 1 alpha subcomplex subunit 9, mitochondrial
X_glabratus_transcript_110490		IPR032176	Domain_of_unknown_function_DUF5009	heparan-alpha-glucosaminide N-acetyltransferase-like
X_glabratus_transcript_111376		IPR029063	S-adenosyl-L-methionine-dependent_methyltransferase	tRNA (cytosine-5-)-methyltransferase
X_glabratus_transcript_111394	GO:0016021 GO:0016021 GO:0016021 GO:0016021	IPR000301 IPR000301 IPR018499 IPR008952	Tetraspanin Tetraspanin Tetraspanin/Peripherin Tetraspanin,_EC2_domain_superfamily	23 kDa integral membrane protein-like isoform X1
X_glabratus_transcript_111440	GO:0003676 GO:0003676 GO:0003676 GO:0003676	IPR035979 IPR035979 IPR000504 IPR000504	RNA-binding_domain_superfamily RNA-binding_domain_superfamily RNA_recognition_motif_domain RNA_recognition_motif_domain	heterogeneous nuclear ribonucleoprotein 27C isoform X1
X_glabratus_transcript_112394		IPR036179 IPR013162 IPR036179 IPR036179	Immunoglobulin-like_domain_superfamily CD80-like,_immunoglobulin_C2-set Immunoglobulin-like_domain_superfamily Immunoglobulin-like_domain_superfamily	hemicentin-1
X_glabratus_transcript_112551	GO:0004553|GO:0005975	IPR000322 IPR017853 IPR017853	Glycoside_hydrolase_family_31 Glycoside_hydrolase_superfamily Glycoside_hydrolase_superfamily	probable alpha-glucosidase Os06g0675700
X_glabratus_transcript_114636	GO:0009966	IPR007304	TAP42-like_protein	immunoglobulin-binding protein 1
X_glabratus_transcript_114888	GO:0004672|GO:0005524|GO:0006468	IPR000719 IPR011009	Protein_kinase_domain Protein_kinase-like_domain_superfamily	cyclin-dependent kinase 2-like
X_glabratus_transcript_115661		IPR001594	Palmitoyltransferase,_DHHC_domain	palmitoyltransferase ZDHHC23 isoform X1
X_glabratus_transcript_116705	GO:0008641 GO:0008641	IPR035985 IPR000594 IPR001763	Ubiquitin-activating_enzyme THIF-type_NAD/FAD_binding_fold Rhodanese-like_domain	adenylyltransferase and sulfurtransferase MOCS3
X_glabratus_transcript_116819	GO:0005515	IPR020683 IPR020683 IPR020683 IPR036770 IPR002110	Ankyrin_repeat-containing_domain Ankyrin_repeat-containing_domain Ankyrin_repeat-containing_domain Ankyrin_repeat-containing_domain_superfamily Ankyrin_repeat	ankyrin-3-like isoform X1
X_glabratus_transcript_117782				uncharacterized protein LOC109539680 isoform X1
X_glabratus_transcript_119177	GO:0004672|GO:0005524|GO:0006468	IPR011009 IPR036181 IPR000719	Protein_kinase-like_domain_superfamily MIT_domain_superfamily Protein_kinase_domain	serine/threonine-protein kinase ULK3-like
X_glabratus_transcript_120472	GO:0042407|GO:0061617	IPR019166	MICOS_complex_subunit_MIC26/MIC27	MICOS complex subunit MIC27 isoform X1
X_glabratus_transcript_120750	GO:0003676 GO:0003676 GO:0003676 GO:0003676 GO:0003676 GO:0003676	IPR000504 IPR000504 IPR000504 IPR035979 IPR035979 IPR035979	RNA_recognition_motif_domain RNA_recognition_motif_domain RNA_recognition_motif_domain RNA-binding_domain_superfamily RNA-binding_domain_superfamily RNA-binding_domain_superfamily	myelin expression factor 2
X_glabratus_transcript_120891	GO:0005509	IPR023395 IPR002048 IPR011992 IPR018108 IPR018108 IPR018108	Mitochondrial_carrier_domain_superfamily EF-hand_domain EF-hand_domain_pair Mitochondrial_substrate/solute_carrier Mitochondrial_substrate/solute_carrier Mitochondrial_substrate/solute_carrier	calcium-binding mitochondrial carrier protein SCaMC-2
X_glabratus_transcript_121180	GO:0016579|GO:0036459	IPR001394	Peptidase_C19,_ubiquitin_carboxyl-terminal_hydrolase	ubiquitin carboxyl-terminal hydrolase 30 homolog
X_glabratus_transcript_121355		IPR035914 IPR035914 IPR000859 IPR000859	Spermadhesin,_CUB_domain_superfamily Spermadhesin,_CUB_domain_superfamily CUB_domain CUB_domain	suppressor of lurcher protein 1
X_glabratus_transcript_122245	GO:0003735|GO:0005622|GO:0005840|GO:0006412 GO:0003735|GO:0005622|GO:0005840|GO:0006412 GO:0003735|GO:0005622|GO:0005840|GO:0006412	IPR036049 IPR001854 IPR001854	Ribosomal_protein_L29/L35_superfamily Ribosomal_protein_L29/L35 Ribosomal_protein_L29/L35	60S ribosomal protein L35
X_glabratus_transcript_122516		IPR009786	Spot_14_family	mid1-interacting protein 1-like isoform X1
X_glabratus_transcript_123778	GO:0004725|GO:0006470	IPR036860 IPR000242 IPR029021 IPR000980	SH2_domain_superfamily PTP_type_protein_phosphatase Protein-tyrosine_phosphatase-like SH2_domain	tyrosine-protein phosphatase corkscrew isoform X1
X_glabratus_transcript_123902				uncharacterized protein LOC109541844 isoform X1
X_glabratus_transcript_124686	GO:0010508	IPR018791	UV_radiation_resistance_protein/autophagy-related_protein_14	UV radiation resistance associated protein isoform X1
X_glabratus_transcript_129250	GO:0003747|GO:0005737|GO:0006415	IPR029064 IPR004403 IPR005142 IPR024049 IPR005140 IPR005141	50S_ribosomal_protein_L30e-like Peptide_chain_release_factor_eRF1/aRF1 eRF1_domain_3 Peptide_Chain_Release_Factor_eRF1/aRF1,_N-terminal eRF1_domain_1/Pelota-like eRF1_domain_2	eukaryotic peptide chain release factor subunit 1 isoform X1
X_glabratus_transcript_130340		IPR000560 IPR029033	Histidine_phosphatase_superfamily,_clade-2 Histidine_phosphatase_superfamily	venom acid phosphatase Acph-1-like
X_glabratus_transcript_130806	GO:0004842|GO:0005739|GO:0005829	IPR003977 IPR002867	E3_ubiquitin-protein_ligase_parkin IBR_domain	E3 ubiquitin-protein ligase parkin
X_glabratus_transcript_131399	GO:0003824|GO:0005975 GO:0003844|GO:0005978 GO:0004553|GO:0005975 GO:0003824|GO:0005975|GO:0043169	IPR014756 IPR006047 IPR017853 IPR017853 IPR037439 IPR004193 IPR006048	Immunoglobulin_E-set Glycosyl_hydrolase,_family_13,_catalytic_domain Glycoside_hydrolase_superfamily Glycoside_hydrolase_superfamily 1,4-alpha-glucan-branching_enzyme Glycoside_hydrolase,_family_13,_N-terminal Alpha-amylase/branching_enzyme,_C-terminal_all_beta	1,4-alpha-glucan-branching enzyme
X_glabratus_transcript_131589				protein FAM184A-like
X_glabratus_transcript_136731	GO:0016567|GO:0061630 GO:0005515	IPR015036 IPR037255 IPR008974	E3_ubiquitin-protein_ligase_NRDP1 NRDP1,_C-terminal TRAF-like	E3 ubiquitin-protein ligase NRDP1
X_glabratus_transcript_136842	GO:0004488 GO:0004488|GO:0055114	IPR020631 IPR020630 IPR036291	Tetrahydrofolate_dehydrogenase/cyclohydrolase,_NAD(P)-binding_domain Tetrahydrofolate_dehydrogenase/cyclohydrolase,_catalytic_domain NAD(P)-binding_domain_superfamily	bifunctional methylenetetrahydrofolate dehydrogenase/cyclohydrolase, mitochondrial isoform X1
X_glabratus_transcript_137385	GO:0005634|GO:0008270	IPR036236 IPR036236 IPR012934	Zinc_finger_C2H2_superfamily Zinc_finger_C2H2_superfamily Zinc_finger,_AD-type	zinc finger protein 358-like
X_glabratus_transcript_138349	GO:0016021|GO:0022857|GO:0055085	IPR009262	Solute_carrier_family_35_member_SLC35F1/F2/F6	putative thiamine transporter SLC35F3
X_glabratus_transcript_139627	GO:0005328 GO:0005328|GO:0006836|GO:0016021	IPR037272 IPR000175	Sodium:neurotransmitter_symporter_superfamily Sodium:neurotransmitter_symporter	sodium- and chloride-dependent neutral and basic amino acid transporter B(0+)-like isoform X1
X_glabratus_transcript_142662	GO:0016192	IPR022775 IPR011012	AP_complex,_mu/sigma_subunit Longin-like_domain_superfamily	coatomer subunit zeta-1
X_glabratus_transcript_142816	GO:0006189	IPR028923 IPR000031 IPR035893	SAICAR_synthetase/ADE2,_N-terminal PurE_domain PurE_domain_superfamily	multifunctional protein ADE2
X_glabratus_transcript_142927	GO:0019915	IPR009617	Seipin_family	seipin
X_glabratus_transcript_143131	GO:0004659|GO:0016021 GO:0016021|GO:0016765	IPR006370 IPR000537	4-hydroxybenzoate_polyprenyltransferase UbiA_prenyltransferase_family	4-hydroxybenzoate polyprenyltransferase, mitochondrial
X_glabratus_transcript_144158				uncharacterized protein LOC109541815
X_glabratus_transcript_144516	GO:0000166|GO:0004831|GO:0005524|GO:0005737|GO:0006437 GO:0000166|GO:0004812|GO:0005524|GO:0006418	IPR002307 IPR002305	Tyrosine-tRNA_ligase Aminoacyl-tRNA_synthetase,_class_Ic	tyrosine--tRNA ligase, mitochondrial isoform X1
X_glabratus_transcript_144515	GO:0000166|GO:0004831|GO:0005524|GO:0005737|GO:0006437 GO:0000166|GO:0004812|GO:0005524|GO:0006418	IPR002307 IPR002305	Tyrosine-tRNA_ligase Aminoacyl-tRNA_synthetase,_class_Ic	tyrosine--tRNA ligase, mitochondrial isoform X1
X_glabratus_transcript_144685				protein TFG-like isoform X1
X_glabratus_transcript_145494				uncharacterized protein LOC109546523
X_glabratus_transcript_147744		IPR029058 IPR022742	Alpha/Beta_hydrolase_fold Serine_aminopeptidase,_S33	monoacylglycerol lipase ABHD12-like isoform X1
X_glabratus_transcript_149054		IPR013783 IPR007110	Immunoglobulin-like domain	platelet-derived growth factor receptor alpha-like
X_glabratus_transcript_149442	GO:0004252|GO:0006508	IPR001254 IPR031986 IPR009003	Serine_proteases,_trypsin_domain Serine_protease_gd,_N-terminal_domain Peptidase_S1,_PA_clan	proclotting enzyme-like
X_glabratus_transcript_86019		IPR012577 IPR011008 IPR011008	NIPSNAP Dimeric_alpha-beta_barrel Dimeric_alpha-beta_barrel	protein NipSnap
X_glabratus_transcript_116024		IPR036705 IPR005502	ADP-ribosylation/Crystallin_J1_superfamily ADP-ribosylation/Crystallin_J1	poly(ADP-ribose) glycohydrolase ARH3-like
X_glabratus_transcript_128833	GO:0008121|GO:0055114 GO:0008121|GO:0055114 GO:0016491|GO:0051537|GO:0055114 GO:0016491|GO:0051537|GO:0055114 GO:0008121|GO:0055114	IPR004192 IPR006317 IPR036922 IPR017941 IPR015248	Cytochrome_b-c1_complex_subunit_Rieske,_transmembrane_domain Ubiquinol-cytochrome_c_reductase,_iron-sulphur_subunit Rieske_[2Fe-2S]_iron-sulphur_domain_superfamily Rieske_[2Fe-2S]_iron-sulphur_domain Ubiquinol-cytochrome_c_reductase_8kDa,_N-terminal	cytochrome b-c1 complex subunit Rieske
X_glabratus_transcript_56402				uncharacterized protein LOC109543643
X_glabratus_transcript_113258	GO:0003700|GO:0006355 GO:0000978|GO:0000982|GO:0006355 GO:0003677|GO:0003700|GO:0005634|GO:0006355	IPR008967 IPR036358 IPR015350 IPR015351 IPR014756	p53-like_transcription_factor,_DNA-binding Beta-trefoil_domain_superfamily Beta-trefoil_DNA-binding_domain RBP-J/Cbf11/Cbf12,_DNA_binding Immunoglobulin_E-set	suppressor of hairless protein
>X_glabratus_transcript_4505				G patch domain-containing protein 1

## Sheet: Table S8
Table S8: Summary of conserved gene families with evolutionary rate associated to mutualism. R: the ratio between the rates of sequence evolution in phenotypic state 1 and in phenotypic state 0. P: the proportion of sequence sites in association with the phenotypic trait. Annotation based on BLASTp versus Apis mellifera and Dendroctonus ponderosae. A: Isoptera+Thysanoptera+hymenoptera+Coleoptera;…
Cluster ID	R	P	Ortholog group	Association	Annotation
197552_KRT78164	10.00	0.85	A	Positive	U6_snRNA-associated_Sm-like_protein_LSm7_(Lsm7),_transcript_variant_X1,_mRNA_
200376_KRT80988	10.00	0.24	A	Positive	ribosomal_RNA_small_subunit_methyltransferase_NEP1-like_(LOC409857),_mRNA_
201253_KRT81865	10.00	0.19	A	Positive	NADH_dehydrogenase_[ubiquinone]_1_beta_subcomplex_subunit_7-like_(LOC724827),_mRNA_
201490_KRT82102	10.00	0.11	A	Positive	NADH_dehydrogenase_(ubiquinone)_1_alpha_subcomplex,_9,_39kDa_(Ndufa9),_mRNA_
202407_KRT83019	10.00	0.76	A	Positive	dolichyl-diphosphooligosaccharide--protein_glycosyltransferase_48_kDa_subunit-like_(LOC552051),_transcript_variant_1,_mRNA_
203665_KRT84277	10.00	0.28	A	Positive	RING_finger_protein_121-like_(LOC410740),_transcript_variant_X1,_mRNA_
203911_KRT84523	10.00	0.55	A	Positive	phosphatidylethanolamine-binding_protein_homolog_F40A3.3-like_(LOC408516),_transcript_variant_X1,_mRNA_
197989_KRT78601	2018-10-09	0.25	A	Positive	magnesium_transporter_protein_1-like_(LOC412141),_mRNA_
197545_KRT78157	8.56	0.39	A	Positive	Rieske_iron-sulfur_protein_(RFeSP),_mRNA_
199572_KRT80184	8.56	0.84	A	Positive	methylosome_subunit_pICln-like_(LOC551690),_transcript_variant_X1,_mRNA_
205318_KRT85930	8.56	0.27	A	Positive	protein_disulfide-isomerase_A4-like_(LOC411255),_mRNA_
201448_KRT82060	8.47	0.21	A	Positive	metaxin-2-like_(LOC726364),_transcript_variant_1,_mRNA_
203239_KRT83851	8.47	0.22	A	Positive	UDP-N-acetylglucosamine--dolichyl-phosphate_N-acetylglucosaminephosphotransferase-like_(LOC552327),_mRNA_
198969_KRT79581	2018-06-08	0.35	A	Positive	ribosome_biogenesis_regulatory_protein_homolog_(LOC411192),_transcript_variant_X1,_mRNA_
200939_KRT81551	2018-04-08	0.18	A	Positive	ubiquitin_C-terminal_hydrolase_(Uch-L3),_mRNA_
199849_KRT80461	6.84	1.00	A	Positive	Rab-protein 6 (Rab6), transcript variant X1, mRNA
200481_KRT81093	6.59	0.38	A	Positive	ATP_synthase_subunit_O,_mitochondrial_(Oscp),_mRNA_
205536_KRT86148	6.59	0.17	A	Positive	NADH_dehydrogenase_(ubiquinone)_1_alpha_subcomplex,_8,_19kDa_(Ndufa8),_mRNA_
206008_KRT86620	5.65	0.43	A	Positive	protein_KTI12_homolog_(LOC412954),_transcript_variant_X1,_mRNA_
206288_KRT86900	5.65	0.34	A	Positive	thymidylate_kinase-like_(LOC552148),_transcript_variant_X1,_mRNA_
202874_KRT83486	5.60	0.43	A	Positive	phosphoglycerate_mutase_(LOC552736),_mRNA_
202007_KRT82619	2018-11-05	0.39	A	Positive	Bax_inhibitor_1_(BaxI1),_mRNA_
198068_KRT78680	3.58	0.29	A	Positive	mitochondrial_thiamine_pyrophosphate_carrier-like_(LOC727424),_transcript_variant_X1,_mRNA_
200719_KRT81331	3.58	0.56	A	Positive	nucleoside diphosphate kinase awd (awd), mRNA
200418_KRT81030	0.25	0.56	A	Negative	glycolipid_transfer_protein_domain-containing_protein_1-like_(LOC410533),_transcript_variant_X1,_mRNA_
203890_KRT84502	0.23	1.00	A	Negative	proteasome_subunit_beta_type-3-like_(LOC552579),_mRNA_
200513_KRT81125	0.13	0.89	A	Negative	guanine_nucleotide-binding_protein_subunit_alpha_homolog_(LOC410906),_mRNA_
203394_KRT84006	0.12	0.30	A	Negative	thioredoxin-related_transmembrane_protein_2_homolog_(LOC411391),_mRNA_
202585_KRT83197	0.12	0.69	A	Negative	proteasome_subunit_beta_type-2-like_(LOC409978),_transcript_variant_1,_mRNA_
201433_KRT82045	0.12	0.68	A	Negative	AP-3_complex_subunit_mu-1-like_(LOC552520),_transcript_variant_X1,_mRNA_
199666_KRT80278	0.11	0.65	A	Negative	THO_complex_subunit_3-like_(LOC413173),_mRNA_
197512_KRT78124	0.10	0.39	A	Negative	poly(ADP-ribose)_glycohydrolase_ARH3-like_(LOC411423),_mRNA_
197537_KRT78149	0.10	0.47	A	Negative	dynactin_subunit_2_(Dctn2),_transcript_variant_X1,_mRNA_
197738_KRT78350	0.10	0.38	A	Negative	isocitrate_dehydrogenase_[NAD]_subunit_beta,_mitochondrial-like_(LOC552128),_mRNA_
197841_KRT78453	0.10	0.77	A	Negative	DCN1-like_protein_1-like_(LOC550726),_transcript_variant_X1,_mRNA_
197911_KRT78523	0.10	0.53	A	Negative	protein_disulfide-isomerase_A6-like_(LOC412526),_transcript_variant_1,_mRNA_
197933_KRT78545	0.10	1.00	A	Negative	mob_as_tumor_suppressor_(mats),_transcript_variant_X1,_mRNA_
198127_KRT78739	0.10	0.52	A	Negative	eukaryotic_translation_initiation_factor_2D-like_(LOC408580),_transcript_variant_X1,_mRNA_
198212_KRT78824	0.10	1.00	A	Negative	vihar_(vih),_mRNA_
198276_KRT78888	0.10	0.62	A	Negative	tyrosine-protein_kinase_Dnt_(Dnt),_transcript_variant_X1,_mRNA_
198355_KRT78967	0.10	1.00	A	Negative	Snf5-related_1_(Snr1),_mRNA_
198595_KRT79207	0.10	0.77	A	Negative	programmed_cell_death_protein_5-like_(LOC551586),_mRNA_
198726_KRT79338	0.10	0.42	A	Negative	mitochondrial_ribosomal_protein_S18B_(mRpS18B),_mRNA_
198743_KRT79355	0.10	0.77	A	Negative	immune_response_deficient_1_(ird1),_transcript_variant_X1,_mRNA_
198755_KRT79367	0.10	0.27	A	Negative	dolichyl-phosphate_beta-D-mannosyltransferase_(LOC409115),_mRNA_
199101_KRT79713	0.10	0.55	A	Negative	dnaJ_homolog_subfamily_C_member_7-like_(LOC410037),_transcript_variant_1,_mRNA_
199144_KRT79756	0.10	0.16	A	Negative	UPF0554_protein_C2orf43_homolog_(LOC413311),_mRNA_
199147_KRT79759	0.10	0.68	A	Negative	ubiquitin-like_domain-containing_CTD_phosphatase_1-like_(LOC725786),_transcript_variant_1,_mRNA_
199171_KRT79783	0.10	0.51	A	Negative	ubiquitin_thioesterase_OTU1-like_(LOC552263),_mRNA_
199400_KRT80012	0.10	0.62	A	Negative	kanadaptin-like_(LOC412637),_mRNA_
199695_KRT80307	0.10	0.48	A	Negative	tudor-SN_protein_(Tudor-SN),_mRNA_
199743_KRT80355	0.10	0.28	A	Negative	uncharacterized_LOC102655585_(LOC102655585),_mRNA_
199909_KRT80521	0.10	0.63	A	Negative	u6_snRNA-associated_Sm-like_protein_LSm1-like_(LOC552260),_mRNA_
199948_KRT80560	0.10	0.77	A	Negative	PRA1_family_protein_3-like_(LOC410130),_transcript_variant_1,_mRNA_
200115_KRT80727	0.10	0.67	A	Negative	UBX_domain-containing_protein_4-like_(LOC408433),_transcript_variant_1,_mRNA_
200178_KRT80790	0.10	0.36	A	Negative	neuroguidin-A-like (LOC552729), mRNA
200360_KRT80972	0.10	0.24	A	Negative	malectin-like_(LOC727596),_mRNA_
200484_KRT81096	0.10	0.47	A	Negative	dipeptidyl_peptidase_3-like_(LOC412232),_transcript_variant_1,_mRNA_
200623_KRT81235	0.10	0.52	A	Negative	aminomethyltransferase,_mitochondrial-like_(LOC410550),_mRNA_
200743_KRT81355	0.10	0.65	A	Negative	nuclear_pore_complex_protein_Nup85-like_(LOC408625),_transcript_variant_1,_mRNA_
200752_KRT81364	0.10	0.61	A	Negative	protein_FAM136A-like_(LOC726527),_mRNA_
200788_KRT81400	0.10	0.54	A	Negative	DNA_excision_repair_protein_ERCC-1_(Ercc1),_mRNA_
200843_KRT81455	0.10	1.00	A	Negative	chloride_intracellular_channel_(Clic),_mRNA_
200947_KRT81559	0.10	0.51	A	Negative	glucosidase_2_subunit_beta-like_(LOC552747),_mRNA_
201064_KRT81676	0.10	0.54	A	Negative	retinol_dehydrogenase_11-like_(LOC413869),_mRNA_
201180_KRT81792	0.10	0.47	A	Negative	COP9_signalosome_complex_subunit_8-like_(LOC408424),_mRNA_
201241_KRT81853	0.10	0.62	A	Negative	proteasome_subunit_beta_type-4-like_(LOC411520),_mRNA_
201287_KRT81899	0.10	0.84	A	Negative	ubiquitin_carboxyl-terminal_hydrolase_30-like_(LOC409403),_transcript_variant_X1,_mRNA_
201469_KRT82081	0.10	0.68	A	Negative	P58IPK_protein_(P58IPK),_mRNA_
202131_KRT82743	0.10	0.49	A	Negative	protein_BCCIP_homolog_(LOC413674),_mRNA_
202196_KRT82808	0.10	0.45	A	Negative	ancient_ubiquitous_protein_1-like_(LOC102655967),_mRNA_
202242_KRT82854	0.10	0.84	A	Negative	eukaryotic_translation_initiation_factor_3_subunit_B_(eIF3-S9),_transcript_variant_1,_mRNA_
202393_KRT83005	0.10	0.77	A	Negative	protein_tyrosine_phosphatase,_non-receptor_type_4_(megakaryocyte)_(PTPN4),_transcript_variant_X1,_mRNA_
202632_KRT83244	0.10	0.60	A	Negative	sds22_protein_(sds22),_mRNA_
202899_KRT83511	0.10	0.54	A	Negative	mitochondrial_fission_process_protein_1-like_(LOC724600),_mRNA_
203022_KRT83634	0.10	0.43	A	Negative	phosphoacetylglucosamine_mutase-like_(LOC725539),_mRNA_
203059_KRT83671	0.10	0.72	A	Negative	phosphotidylinositol_3_kinase_21B_ortholog_(LOC408577),_mRNA_
203073_KRT83685	0.10	0.25	A	Negative	uncharacterized_LOC551450_(LOC551450),_transcript_variant_X1,_mRNA_
203155_KRT83767	0.10	0.78	A	Negative	uncharacterized_LOC552534_(LOC552534),_mRNA_
203531_KRT84143	0.10	0.65	A	Negative	G_patch_domain-containing_protein_1_homolog_(LOC552172),_mRNA_
203761_KRT84373	0.10	0.81	A	Negative	uncharacterized_protein_C9orf78_homolog_(LOC551293),_mRNA_
204081_KRT84693	0.10	0.61	A	Negative	Rab21_protein_(Rab21),_mRNA_
204556_KRT85168	0.10	0.40	A	Negative	dolichyldiphosphatase_1-like_(LOC552373),_mRNA_
204584_KRT85196	0.10	0.68	A	Negative	ER_degradation-enhancing_alpha-mannosidase-like_1_(Edem1),_mRNA_
204620_KRT85232	0.10	0.77	A	Negative	kinesin_heavy_chain_(Khc),_transcript_variant_1,_mRNA_
204813_KRT85425	0.10	0.47	A	Negative	neurochondrin_homolog_(LOC102654127),_mRNA_
204918_KRT85530	0.10	0.39	A	Negative	alpha_glucosidase-like_2_(AGLU-like2),_transcript_variant_X1,_mRNA_
205051_KRT85663	0.10	0.68	A	Negative	ATPase_family_AAA_domain-containing_protein_1-A-like_(LOC411858),_mRNA_
205217_KRT85829	0.10	0.64	A	Negative	vesicle-associated_membrane_protein-associated_protein_A_(Vapa),_mRNA_
205425_KRT86037	0.10	0.41	A	Negative	leucine-rich_repeat_protein_1-like_(LOC725461),_mRNA_
176873_KRT78124	10.00	0.21	B	Positive	poly(ADP-ribose)_glycohydrolase_ARH3-like_(LOC411423),_mRNA_
176913_KRT78164	10.00	1.00	B	Positive	U6_snRNA-associated_Sm-like_protein_LSm7_(Lsm7),_transcript_variant_X1,_mRNA_
177350_KRT78601	10.00	0.42	B	Positive	magnesium_transporter_protein_1-like_(LOC412141),_mRNA_
177995_KRT79246	10.00	0.32	B	Positive	sorting_nexin-30-like_(LOC409154),_mRNA_
179396_KRT80647	10.00	0.89	B	Positive	PRP4_pre-mRNA_processing_factor_4_(PRPF4),_mRNA_
179681_KRT80932	10.00	0.65	B	Positive	GPI_transamidase_component_PIG-T-like_(LOC410132),_transcript_variant_1,_mRNA_
179842_KRT81093	10.00	0.21	B	Positive	ATP_synthase_subunit_O,_mitochondrial_(Oscp),_mRNA_
180300_KRT81551	10.00	0.48	B	Positive	ubiquitin_C-terminal_hydrolase_(Uch-L3),_mRNA_
181158_KRT82409	10.00	1.00	B	Positive	histone_chaperone_asf1_(asf1),_mRNA_
181368_KRT82619	10.00	0.29	B	Positive	Bax_inhibitor_1_(BaxI1),_mRNA_
181768_KRT83019	10.00	0.89	B	Positive	dolichyl-diphosphooligosaccharide--protein_glycosyltransferase_48_kDa_subunit-like_(LOC552051),_transcript_variant_1,_mRNA_
183026_KRT84277	10.00	0.41	B	Positive	RING_finger_protein_121-like_(LOC410740),_transcript_variant_X1,_mRNA_
183272_KRT84523	10.00	0.46	B	Positive	phosphatidylethanolamine-binding_protein_homolog_F40A3.3-like_(LOC408516),_transcript_variant_X1,_mRNA_
184679_KRT85930	10.00	0.27	B	Positive	protein_disulfide-isomerase_A4-like_(LOC411255),_mRNA_
184799_KRT86050	10.00	0.33	B	Positive	helicase_(Hlc),_transcript_variant_1,_mRNA_
185046_KRT86297	10.00	0.35	B	Positive	MFS-type_transporter_C6orf192_homolog_(LOC412764),_transcript_variant_X1,_mRNA_
177967_KRT79218	8.85	0.88	B	Positive	f-actin-capping_protein_subunit_beta-like_(LOC409581),_mRNA_
183492_KRT84743	8.82	0.25	B	Positive	MBD-like_protein_(MBD-like),_transcript_variant_X1,_mRNA_
183331_KRT84582	8.69	0.41	B	Positive	proteasome_subunit_beta_type-6-like_(LOC409831),_mRNA_
184431_KRT85682	8.56	0.13	B	Positive	sorbitol_dehydrogenase-like_(LOC410167),_mRNA_
179119_KRT80370	8.47	0.24	B	Positive	alpha-1,2-mannosyltransferase_(LOC552533),_mRNA_
184720_KRT85971	8.47	0.19	B	Positive	vacuolar_protein_sorting_36_(Vps36),_mRNA_
181622_KRT82873	7.72	0.80	B	Positive	ubiquitin_domain-containing_protein_2-like_(LOC552847),_mRNA_
178933_KRT80184	7.70	1.00	B	Positive	methylosome_subunit_pICln-like_(LOC551690),_transcript_variant_X1,_mRNA_
177777_KRT79028	7.58	0.26	B	Positive	DNA_replication_complex_GINS_protein_SLD5-like_(LOC100577899),_mRNA_
179539_KRT80790	7.35	0.68	B	Positive	neuroguidin-A-like (LOC552729), mRNA
177835_KRT79086	7.32	0.15	B	Positive	protein_unc-50_homolog_(LOC550684),_mRNA_
178330_KRT79581	2018-09-07	0.22	B	Positive	ribosome_biogenesis_regulatory_protein_homolog_(LOC411192),_transcript_variant_X1,_mRNA_
180080_KRT81331	6.28	0.43	B	Positive	nucleoside diphosphate kinase awd (awd), mRNA
179233_KRT80484	5.61	0.43	B	Positive	tubulin-folding_cofactor_B-like_(LOC726139),_transcript_variant_X1,_mRNA_
179210_KRT80461	4.92	1.00	B	Positive	Rab-protein_6_(Rab6),_transcript_variant_X1,_mRNA_
178116_KRT79367	4.43	0.43	B	Positive	dolichyl-phosphate_beta-D-mannosyltransferase_(LOC409115),_mRNA_
177918_KRT79169	3.98	0.22	B	Positive	clavesin-2-like_(LOC552447),_mRNA_
179721_KRT80972	3.98	0.69	B	Positive	malectin-like_(LOC727596),_mRNA_
182416_KRT83667	3.81	1.00	B	Positive	vesicle_transport_through_interaction_with_t-SNAREs_homolog_1A-like_(LOC551363),_transcript_variant_X1,_mRNA_
181055_KRT82306	3.58	0.69	B	Positive	protein_LSM12_homolog_(LOC408457),_transcript_variant_X1,_mRNA_
182755_KRT84006	3.58	0.43	B	Positive	thioredoxin-related_transmembrane_protein_2_homolog_(LOC411391),_mRNA_
179491_KRT80742	3.51	0.35	B	Positive	GDP-L-fucose_synthetase_(Gmer),_transcript_variant_X1,_mRNA_
182235_KRT83486	3.49	0.84	B	Positive	phosphoglycerate_mutase_(LOC552736),_mRNA_
176906_KRT78157	2.98	0.43	B	Positive	Rieske_iron-sulfur_protein_(RFeSP),_mRNA_
178878_KRT80129	2.69	0.52	B	Positive	congested-like_trachea_protein-like_(LOC552361),_transcript_variant_X1,_mRNA_
178881_KRT80132	2.40	0.70	B	Positive	tubulin-specific_chaperone_C-like_(LOC724928),_transcript_variant_1,_mRNA_
178532_KRT79783	2018-06-02	0.85	B	Positive	ubiquitin_thioesterase_OTU1-like_(LOC552263),_mRNA_
178106_KRT79357	1.43	0.68	B	Positive	pre-mRNA-processing_factor_19_(Prp19),_mRNA_
179027_KRT80278	0.39	1.00	B	Negative	THO_complex_subunit_3-like_(LOC413173),_mRNA_
180794_KRT82045	0.13	0.56	B	Negative	AP-3_complex_subunit_mu-1-like_(LOC552520),_transcript_variant_X1,_mRNA_
178700_KRT79951	0.12	0.39	B	Negative	symplekin_(SYMPK),_mRNA_
179779_KRT81030	0.12	0.24	B	Negative	glycolipid_transfer_protein_domain-containing_protein_1-like_(LOC410533),_transcript_variant_X1,_mRNA_
178656_KRT79907	0.12	0.20	B	Negative	selT-like_protein-like_(LOC550992),_transcript_variant_1,_mRNA_
176898_KRT78149	0.10	0.39	B	Negative	dynactin_subunit_2_(Dctn2),_transcript_variant_X1,_mRNA_
176975_KRT78226	0.10	0.81	B	Negative	protein_UBASH3A_homolog_(LOC411364),_mRNA_
177063_KRT78314	0.10	0.29	B	Negative	mitochondrial_ribosomal_protein_L24_(mRpL24),_mRNA_
177099_KRT78350	0.10	0.29	B	Negative	isocitrate_dehydrogenase_[NAD]_subunit_beta,_mitochondrial-like_(LOC552128),_mRNA_
177181_KRT78432	0.10	0.69	B	Negative	acyl_carrier_protein,_mitochondrial-like_(LOC102654169),_mRNA_
177202_KRT78453	0.10	0.42	B	Negative	DCN1-like_protein_1-like_(LOC550726),_transcript_variant_X1,_mRNA_
177272_KRT78523	0.10	0.24	B	Negative	protein_disulfide-isomerase_A6-like_(LOC412526),_transcript_variant_1,_mRNA_
177370_KRT78621	0.10	0.35	B	Negative	mRNA_cap_guanine-N7_methyltransferase-like_(LOC412277),_mRNA_
177428_KRT78679	0.10	0.38	B	Negative	RNA-dependent_helicase_p72_(LOC411250),_mRNA_
177429_KRT78680	0.10	0.19	B	Negative	mitochondrial_thiamine_pyrophosphate_carrier-like_(LOC727424),_transcript_variant_X1,_mRNA_
177488_KRT78739	0.10	0.55	B	Negative	eukaryotic_translation_initiation_factor_2D-like_(LOC408580),_transcript_variant_X1,_mRNA_
177573_KRT78824	0.10	0.42	B	Negative	vihar_(vih),_mRNA_
177637_KRT78888	0.10	0.33	B	Negative	tyrosine-protein_kinase_Dnt_(Dnt),_transcript_variant_X1,_mRNA_
177641_KRT78892	0.10	0.43	B	Negative	UPF0402_protein_CG32590-like_(LOC551585),_mRNA_
177710_KRT78961	0.10	0.20	B	Negative	thioredoxin/glutaredoxin_protein_(Trx/Gtx),_mRNA_
177789_KRT79040	0.10	0.41	B	Negative	activator_of_basal_transcription_1-like_(LOC724363),_mRNA_
177894_KRT79145	0.10	0.52	B	Negative	poly(A)_RNA_polymerase,_mitochondrial-like_(LOC551561),_transcript_variant_X1,_mRNA_
177954_KRT79205	0.10	0.54	B	Negative	DNA_polymerase_delta_small_subunit-like_(LOC725330),_transcript_variant_X1,_mRNA_
177961_KRT79212	0.10	0.38	B	Negative	armadillo_repeat-containing_protein_6_homolog_(LOC408578),_transcript_variant_X1,_mRNA_
178067_KRT79318	0.10	0.43	B	Negative	protein_SET-like_(LOC724665),_transcript_variant_X1,_mRNA_
178087_KRT79338	0.10	0.43	B	Negative	mitochondrial_ribosomal_protein_S18B_(mRpS18B),_mRNA_
178104_KRT79355	0.10	0.24	B	Negative	immune_response_deficient_1_(ird1),_transcript_variant_X1,_mRNA_
178462_KRT79713	0.10	0.43	B	Negative	dnaJ_homolog_subfamily_C_member_7-like_(LOC410037),_transcript_variant_1,_mRNA_
178505_KRT79756	0.10	0.19	B	Negative	UPF0554_protein_C2orf43_homolog_(LOC413311),_mRNA_
178508_KRT79759	0.10	0.60	B	Negative	ubiquitin-like_domain-containing_CTD_phosphatase_1-like_(LOC725786),_transcript_variant_1,_mRNA_
178596_KRT79847	0.10	0.81	B	Negative	zinc_finger_MYM-type_protein_4-like_(LOC552580),_mRNA_
178710_KRT79961	0.10	0.22	B	Negative	regulation_of_nuclear_pre-mRNA_domain-containing_protein_1B-like_(LOC412928),_transcript_variant_X1,_mRNA_
178750_KRT80001	0.10	0.49	B	Negative	negative_elongation_factor_A-like_(LOC408541),_mRNA_
178761_KRT80012	0.10	0.48	B	Negative	kanadaptin-like_(LOC412637),_mRNA_
178886_KRT80137	0.10	0.57	B	Negative	protein_FAM192A-like_(LOC726096),_mRNA_
179056_KRT80307	0.10	0.18	B	Negative	tudor-SN_protein_(Tudor-SN),_mRNA_
179104_KRT80355	0.10	0.32	B	Negative	uncharacterized_LOC102655585_(LOC102655585),_mRNA_
179270_KRT80521	0.10	0.24	B	Negative	u6_snRNA-associated_Sm-like_protein_LSm1-like_(LOC552260),_mRNA_
179309_KRT80560	0.10	0.56	B	Negative	PRA1_family_protein_3-like_(LOC410130),_transcript_variant_1,_mRNA_
179373_KRT80624	0.10	0.20	B	Negative	uncharacterized_LOC726312_(LOC726312),_mRNA_
179406_KRT80657	0.10	0.62	B	Negative	uncharacterized_LOC100577672_(LOC100577672),_transcript_variant_X1,_mRNA_
179435_KRT80686	0.10	0.48	B	Negative	FK506-binding_protein_15-like_(LOC100579053),_transcript_variant_X1,_mRNA_
179476_KRT80727	0.10	0.43	B	Negative	UBX_domain-containing_protein_4-like_(LOC408433),_transcript_variant_1,_mRNA_
179529_KRT80780	0.10	0.24	B	Negative	alpha-parvin-like_(LOC409755),_mRNA_
179737_KRT80988	0.10	0.17	B	Negative	ribosomal_RNA_small_subunit_methyltransferase_NEP1-like_(LOC409857),_mRNA_
179845_KRT81096	0.10	0.35	B	Negative	dipeptidyl_peptidase_3-like_(LOC412232),_transcript_variant_1,_mRNA_
179872_KRT81123	0.10	0.35	B	Negative	ran-specific_GTPase-activating_protein-like_(LOC412315),_transcript_variant_X1,_mRNA_
180104_KRT81355	0.10	0.35	B	Negative	nuclear_pore_complex_protein_Nup85-like_(LOC408625),_transcript_variant_1,_mRNA_
180113_KRT81364	0.10	0.61	B	Negative	protein_FAM136A-like_(LOC726527),_mRNA_
180149_KRT81400	0.10	0.48	B	Negative	DNA_excision_repair_protein_ERCC-1_(Ercc1),_mRNA_
180204_KRT81455	0.10	0.89	B	Negative	chloride_intracellular_channel_(Clic),_mRNA_
180308_KRT81559	0.10	0.19	B	Negative	glucosidase_2_subunit_beta-like_(LOC552747),_mRNA_
180425_KRT81676	0.10	0.15	B	Negative	retinol_dehydrogenase_11-like_(LOC413869),_mRNA_
180541_KRT81792	0.10	0.43	B	Negative	COP9_signalosome_complex_subunit_8-like_(LOC408424),_mRNA_
180602_KRT81853	0.10	0.23	B	Negative	proteasome_subunit_beta_type-4-like_(LOC411520),_mRNA_
180614_KRT81865	0.10	0.40	B	Negative	NADH_dehydrogenase_[ubiquinone]_1_beta_subcomplex_subunit_7-like_(LOC724827),_mRNA_
180795_KRT82046	0.10	0.26	B	Negative	NADH_dehydrogenase_[ubiquinone]_1_beta_subcomplex_subunit_8,_mitochondrial-like_(LOC551660),_mRNA_
180809_KRT82060	0.10	0.22	B	Negative	metaxin-2-like_(LOC726364),_transcript_variant_1,_mRNA_
180830_KRT82081	0.10	0.58	B	Negative	P58IPK_protein_(P58IPK),_mRNA_
180851_KRT82102	0.10	0.32	B	Negative	NADH_dehydrogenase_(ubiquinone)_1_alpha_subcomplex,_9,_39kDa_(Ndufa9),_mRNA_
181295_KRT82546	0.10	0.19	B	Negative	protein_C20orf11-like_(LOC409454),_transcript_variant_X1,_mRNA_
181492_KRT82743	0.10	0.23	B	Negative	protein_BCCIP_homolog_(LOC413674),_mRNA_
181502_KRT82753	0.10	0.39	B	Negative	uncharacterized_protein_F58A4.6-like_(LOC725638),_mRNA_
181557_KRT82808	0.10	0.33	B	Negative	ancient_ubiquitous_protein_1-like_(LOC102655967),_mRNA_
181603_KRT82854	0.10	0.31	B	Negative	eukaryotic_translation_initiation_factor_3_subunit_B_(eIF3-S9),_transcript_variant_1,_mRNA_
181754_KRT83005	0.10	0.23	B	Negative	protein_tyrosine_phosphatase,_non-receptor_type_4_(megakaryocyte)_(PTPN4),_transcript_variant_X1,_mRNA_
181946_KRT83197	0.10	0.54	B	Negative	proteasome_subunit_beta_type-2-like_(LOC409978),_transcript_variant_1,_mRNA_
181993_KRT83244	0.10	0.47	B	Negative	sds22_protein_(sds22),_mRNA_
182134_KRT83385	0.10	0.33	B	Negative	protein_tipE-like_(LOC102654970),_transcript_variant_X1,_mRNA_
182180_KRT83431	0.10	0.24	B	Negative	glycerol-3-phosphate_acetyltransferase_(LOC411724),_transcript_variant_X1,_mRNA_
182260_KRT83511	0.10	0.62	B	Negative	mitochondrial_fission_process_protein_1-like_(LOC724600),_mRNA_
182383_KRT83634	0.10	0.49	B	Negative	phosphoacetylglucosamine_mutase-like_(LOC725539),_mRNA_
182397_KRT83648	0.10	0.39	B	Negative	complex_I_intermediate-associated_protein_30-like_protein_(LOC726255),_mRNA_
182420_KRT83671	0.10	0.55	B	Negative	phosphotidylinositol_3_kinase_21B_ortholog_(LOC408577),_mRNA_
182434_KRT83685	0.10	0.43	B	Negative	uncharacterized_LOC551450_(LOC551450),_transcript_variant_X1,_mRNA_
182512_KRT83763	0.10	0.65	B	Negative	slit_homolog_1_protein-like_(LOC413237),_mRNA_
182516_KRT83767	0.10	0.81	B	Negative	uncharacterized_LOC552534_(LOC552534),_mRNA_
182600_KRT83851	0.10	0.18	B	Negative	UDP-N-acetylglucosamine--dolichyl-phosphate_N-acetylglucosaminephosphotransferase-like_(LOC552327),_mRNA_
182734_KRT83985	0.10	0.58	B	Negative	mitochondrial_ribonuclease_P_protein_3-like_(LOC100576610),_mRNA_
182892_KRT84143	0.10	0.62	B	Negative	G_patch_domain-containing_protein_1_homolog_(LOC552172),_mRNA_
183061_KRT84312	0.10	0.24	B	Negative	endoplasmic_reticulum-Golgi_intermediate_compartment_protein_2-like_(LOC411722),_transcript_variant_X1,_mRNA_
183122_KRT84373	0.10	0.41	B	Negative	uncharacterized_protein_C9orf78_homolog_(LOC551293),_mRNA_
183251_KRT84502	0.10	0.56	B	Negative	proteasome_subunit_beta_type-3-like_(LOC552579),_mRNA_
183377_KRT84628	0.10	0.38	B	Negative	methyltransferase-like_protein_14_homolog_(LOC409900),_mRNA_
183442_KRT84693	0.10	0.36	B	Negative	Rab21_protein_(Rab21),_mRNA_
183525_KRT84776	0.10	0.28	B	Negative	lethal_(2)_neighbor_of_tid_ortholog_(LOC724399),_mRNA_
183558_KRT84809	0.10	0.41	B	Negative	ribosome-recycling_factor,_mitochondrial-like_(LOC411482),_mRNA_
183788_KRT85039	0.10	0.38	B	Negative	facilitated_trehalose_transporter_Tret1-2_homolog_(LOC408456),_transcript_variant_X1,_mRNA_
183917_KRT85168	0.10	0.46	B	Negative	dolichyldiphosphatase_1-like_(LOC552373),_mRNA_
183945_KRT85196	0.10	0.49	B	Negative	ER_degradation-enhancing_alpha-mannosidase-like_1_(Edem1),_mRNA_
183981_KRT85232	0.10	0.65	B	Negative	kinesin_heavy_chain_(Khc),_transcript_variant_1,_mRNA_
183998_KRT85249	0.10	0.80	B	Negative	thioredoxin_2_(Trx-2),_transcript_variant_1,_mRNA_
184174_KRT85425	0.10	0.45	B	Negative	neurochondrin_homolog_(LOC102654127),_mRNA_
184294_KRT85545	0.10	0.29	B	Negative	ras-related_protein_Rab-9A-like_(LOC410969),_transcript_variant_X1,_mRNA_
184387_KRT85638	0.10	0.21	B	Negative	nucleoporin_107_(Nup107),_mRNA_
184412_KRT85663	0.10	0.43	B	Negative	ATPase_family_AAA_domain-containing_protein_1-A-like_(LOC411858),_mRNA_
184525_KRT85776	0.10	0.27	B	Negative	leucine_carboxyl_methyltransferase_1-like_(LOC409320),_mRNA_
184578_KRT85829	0.10	0.32	B	Negative	vesicle-associated_membrane_protein-associated_protein_A_(Vapa),_mRNA_
184723_KRT85974	0.10	0.24	B	Negative	spichthyin_(spict),_mRNA_
184786_KRT86037	0.10	0.56	B	Negative	leucine-rich_repeat_protein_1-like_(LOC725461),_mRNA_
184789_KRT86040	0.10	0.32	B	Negative	uncharacterized_LOC411622_(LOC411622),_mRNA_
184819_KRT86070	0.10	0.21	B	Negative	hydroxymethylglutaryl-coenzyme_A_synthase_(Hmgs),_transcript_variant_X1,_mRNA_
184897_KRT86148	0.10	0.40	B	Negative	NADH_dehydrogenase_(ubiquinone)_1_alpha_subcomplex,_8,_19kDa_(Ndufa8),_mRNA_
185361_KRT86612	0.10	0.32	B	Negative	UPF0760_protein_C2orf29-like_(LOC552434),_mRNA_
185369_KRT86620	0.10	0.21	B	Negative	protein_KTI12_homolog_(LOC412954),_transcript_variant_X1,_mRNA_
185607_KRT86858	0.10	0.42	B	Negative	malate_dehydrogenase,_mitochondrial-like_(LOC408950),_transcript_variant_1,_mRNA_
100143_KRT79886	10.00	0.43	C	Positive	cysteine-rich_with_EGF-like_domain_protein_2_isoform_X1_[Dendroctonus_ponderosae]_
100294_KRT80037	10.00	0.43	C	Positive	putative_RNA-binding_protein_Luc7-like_2_isoform_X1_[Dendroctonus_ponderosae]_
100386_KRT80129	10.00	0.35	C	Positive	congested-like_trachea_protein_[Dendroctonus_ponderosae]_
100441_KRT80184	10.00	1.00	C	Positive	methylosome_subunit_pICln-like_[Dendroctonus_ponderosae]_
100477_KRT80220	10.00	0.31	C	Positive	non-structural_maintenance_of_chromosomes_element_4_homolog_A-like_[Dendroctonus_ponderosae]_
100778_KRT80521	10.00	0.61	C	Positive	U6_snRNA-associated_Sm-like_protein_LSm1_[Dendroctonus_ponderosae]_
100857_KRT80600	10.00	0.29	C	Positive	cytokine_receptor-like_factor_3_[Dendroctonus_ponderosae]_
100904_KRT80647	10.00	1.00	C	Positive	U4/U6_small_nuclear_ribonucleoprotein_Prp4,_partial_[Dendroctonus_ponderosae]_
101189_KRT80932	10.00	1.00	C	Positive	GPI_transamidase_component_PIG-T_[Dendroctonus_ponderosae]_
101221_KRT80964	10.00	1.00	C	Positive	eukaryotic_translation_initiation_factor_3_subunit_F_[Dendroctonus_ponderosae]_
101597_KRT81340	10.00	1.00	C	Positive	anamorsin_homolog_[Dendroctonus_ponderosae]_
101808_KRT81551	10.00	0.38	C	Positive	ubiquitin_carboxyl-terminal_hydrolase_isozyme_L5_[Dendroctonus_ponderosae]_
101810_KRT81553	10.00	0.65	C	Positive	multifunctional_methyltransferase_subunit_TRM112-like_protein_[Dendroctonus_ponderosae]_
101937_KRT81680	10.00	0.65	C	Positive	protein_cornichon_isoform_X1_[Dendroctonus_ponderosae]_
102003_KRT81746	10.00	1.00	C	Positive	probable_transaldolase_[Dendroctonus_ponderosae]_
102108_KRT81851	10.00	0.38	C	Positive	mediator_of_RNA_polymerase_II_transcription_subunit_8_[Dendroctonus_ponderosae]_
102122_KRT81865	10.00	0.52	C	Positive	NADH_dehydrogenase_[ubiquinone]_1_beta_subcomplex_subunit_7_[Dendroctonus_ponderosae]_
102303_KRT82046	10.00	0.41	C	Positive	NADH_dehydrogenase_[ubiquinone]_1_beta_subcomplex_subunit_8,_mitochondrial_[Dendroctonus_ponderosae]_
102406_KRT82149	10.00	1.00	C	Positive	glucose-induced_degradation_protein_4_homolog_[Dendroctonus_ponderosae]_
102409_KRT82152	10.00	1.00	C	Positive	BRCA1-A_complex_subunit_BRE-like_[Dendroctonus_ponderosae]_
102664_KRT82407	10.00	0.41	C	Positive	serine/threonine-protein_phosphatase_2A_regulatory_subunit_B''_subunit_gamma-like_[Dendroctonus_ponderosae]_
102666_KRT82409	10.00	1.00	C	Positive	histone_chaperone_asf1_[Dendroctonus_ponderosae]_
102876_KRT82619	10.00	0.48	C	Positive	probable_Bax_inhibitor_1_[Dendroctonus_ponderosae]_
103130_KRT82873	10.00	0.89	C	Positive	ubiquitin_domain-containing_protein_1_[Dendroctonus_ponderosae]_
103276_KRT83019	10.00	1.00	C	Positive	dolichyl-diphosphooligosaccharide--protein_glycosyltransferase_48_kDa_subunit_[Dendroctonus_ponderosae]_
103385_KRT83128	10.00	0.45	C	Positive	mitochondrial_ubiquitin_ligase_activator_of_NFKB_1_[Dendroctonus_ponderosae]_
103461_KRT83204	10.00	0.51	C	Positive	suppressor_APC_domain-containing_protein_2_isoform_X1_[Dendroctonus_ponderosae]_
103468_KRT83211	10.00	0.43	C	Positive	solute_carrier_family_35_member_E2-like_[Dendroctonus_ponderosae]_
103545_KRT83288	10.00	0.70	C	Positive	small_nuclear_ribonucleoprotein_Sm_D3_[Dendroctonus_ponderosae]_
103788_KRT83531	10.00	0.39	C	Positive	uncharacterized_protein_LOC109543438_[Dendroctonus_ponderosae]_
103808_KRT83551	10.00	0.28	C	Positive	uncharacterized_protein_CG3556_isoform_X1_[Dendroctonus_ponderosae]_
104021_KRT83764	10.00	0.32	C	Positive	mitochondrial_fission_1_protein_[Dendroctonus_ponderosae]_
104172_KRT83915	10.00	0.21	C	Positive	actin-related_protein_2/3_complex_subunit_1A_[Dendroctonus_ponderosae]_
105242_KRT84985	10.00	0.76	C	Positive	troponin_T-like_[Dendroctonus_ponderosae]_
105289_KRT85032	10.00	0.43	C	Positive	type_2_phosphatidylinositol_4,5-bisphosphate_4-phosphatase_[Dendroctonus_ponderosae]_
105569_KRT85312	10.00	0.47	C	Positive	retinol_dehydrogenase_13-like_isoform_X1_[Dendroctonus_ponderosae]_
106033_KRT85776	10.00	0.32	C	Positive	leucine_carboxyl_methyltransferase_1_[Dendroctonus_ponderosae]_
106228_KRT85971	10.00	0.24	C	Positive	vacuolar_protein-sorting-associated_protein_36_[Dendroctonus_ponderosae]_
106698_KRT86441	10.00	0.80	C	Positive	adenosine_3'-phospho_5'-phosphosulfate_transporter_1_[Dendroctonus_ponderosae]_
106707_KRT86450	10.00	0.46	C	Positive	elongation_factor_1-beta'-like_[Dendroctonus_ponderosae]_
106748_KRT86491	10.00	0.45	C	Positive	phosducin-like_protein_[Dendroctonus_ponderosae]_
106944_KRT86687	10.00	1.00	C	Positive	transcription_initiation_factor_TFIID_subunit_13_[Dendroctonus_ponderosae]_
98421_KRT78164	10.00	1.00	C	Positive	U6_snRNA-associated_Sm-like_protein_LSm7_isoform_X1_[Dendroctonus_ponderosae]_
98500_KRT78243	10.00	0.46	C	Positive	CXXC-type_zinc_finger_protein_1_isoform_X1_[Dendroctonus_ponderosae]_
98641_KRT78384	10.00	0.69	C	Positive	mediator_of_RNA_polymerase_II_transcription_subunit_23_[Dendroctonus_ponderosae]_
98780_KRT78523	10.00	0.26	C	Positive	protein_disulfide-isomerase_A6_homolog_[Dendroctonus_ponderosae]_
98878_KRT78621	10.00	0.31	C	Positive	mRNA_cap_guanine-N7_methyltransferase_[Dendroctonus_ponderosae]_
98956_KRT78699	10.00	1.00	C	Positive	glycine_dehydrogenase_(decarboxylating),_mitochondrial_[Dendroctonus_ponderosae]_
99041_KRT78784	10.00	0.33	C	Positive	dnaJ_homolog_subfamily_A_member_2-like_[Dendroctonus_ponderosae]_
99149_KRT78892	10.00	0.49	C	Positive	BLOC-1-related_complex_subunit_8_homolog_[Dendroctonus_ponderosae]_
99297_KRT79040	10.00	0.32	C	Positive	pre-rRNA-processing_protein_ESF2-like_[Dendroctonus_ponderosae]_
99327_KRT79070	10.00	0.84	C	Positive	ER_membrane_protein_complex_subunit_2-like_[Dendroctonus_ponderosae]_
99627_KRT79370	10.00	0.23	C	Positive	NF-kappa-B_inhibitor-interacting_Ras-like_protein_isoform_X1_[Dendroctonus_ponderosae]_
99803_KRT79546	10.00	0.84	C	Positive	surfeit_locus_protein_4_homolog_[Dendroctonus_ponderosae]_
99838_KRT79581	10.00	0.21	C	Positive	ribosome_biogenesis_regulatory_protein_homolog_[Dendroctonus_ponderosae]_
99903_KRT79646	10.00	0.43	C	Positive	beclin-1-like_protein_[Dendroctonus_ponderosae]_
99905_KRT79648	10.00	1.00	C	Positive	signal_recognition_particle_14_kDa_protein_[Dendroctonus_ponderosae]_
99990_KRT79733	10.00	0.73	C	Positive	suppressor_of_hairless_protein_[Dendroctonus_ponderosae]_
99225_KRT78968	2018-10-09	0.61	C	Positive	transmembrane_emp24_domain-containing_protein_2_[Dendroctonus_ponderosae]_
100425_KRT80168	8.56	0.61	C	Positive	mRNA_export_factor_[Dendroctonus_ponderosae]_
100907_KRT80650	8.56	0.84	C	Positive	uncharacterized_protein_LOC109539820_[Dendroctonus_ponderosae]_
101816_KRT81559	8.56	0.32	C	Positive	glucosidase_2_subunit_beta_[Dendroctonus_ponderosae]_
104616_KRT84359	8.56	0.43	C	Positive	peroxisomal_membrane_protein_11C_[Dendroctonus_ponderosae]_
106307_KRT86050	8.56	0.42	C	Positive	probable_ATP-dependent_RNA_helicase_DDX56_[Dendroctonus_ponderosae]_
99195_KRT78938	8.56	0.51	C	Positive	voltage-dependent_anion-selective_channel_protein_2-like_isoform_X1_[Dendroctonus_ponderosae]_
106086_KRT85829	8.55	0.65	C	Positive	vesicle-associated_membrane_protein-associated_protein_B_[Dendroctonus_ponderosae]_
100435_KRT80178	8.52	0.62	C	Positive	uncharacterized_protein_LOC109541809_isoform_X1_[Dendroctonus_ponderosae]_
99503_KRT79246	8.47	0.38	C	Positive	sorting_nexin-7-like_[Dendroctonus_ponderosae]_
101295_KRT81038	8.34	0.21	C	Positive	Golgi_to_ER_traffic_protein_4_homolog_B_[Dendroctonus_ponderosae]_
105000_KRT84743	2018-08-08	0.48	C	Positive	methyl-CpG-binding_domain_protein_2_[Dendroctonus_ponderosae]_
100427_KRT80170	2018-06-08	0.89	C	Positive	cytochrome_c_oxidase_subunit_5B,_mitochondrial-like_[Dendroctonus_ponderosae]_
101343_KRT81086	7.89	0.69	C	Positive	transmembrane_protein_208_[Dendroctonus_ponderosae]_
99285_KRT79028	7.70	0.39	C	Positive	DNA_replication_complex_GINS_protein_SLD5_[Dendroctonus_ponderosae]_
101229_KRT80972	7.70	0.81	C	Positive	malectin_[Dendroctonus_ponderosae]_
100269_KRT80012	7.32	0.28	C	Positive	kanadaptin_isoform_X1_[Dendroctonus_ponderosae]_
102563_KRT82306	7.32	0.69	C	Positive	protein_LSM12_homolog_[Dendroctonus_ponderosae]_
104839_KRT84582	7.25	1.00	C	Positive	proteasome_subunit_beta_type-6_[Dendroctonus_ponderosae]_
100475_KRT80218	2018-06-07	0.62	C	Positive	exosome_complex_component_RRP4_[Dendroctonus_ponderosae]_
107157_KRT86900	6.95	1.00	C	Positive	thymidylate_kinase_[Dendroctonus_ponderosae]_
98539_KRT78282	6.84	1.00	C	Positive	ubiquitin-conjugating_enzyme_E2_J2_[Dendroctonus_ponderosae]_
99634_KRT79377	6.84	0.35	C	Positive	probable_RNA-binding_protein_19_[Dendroctonus_ponderosae]_
99909_KRT79652	6.59	0.24	C	Positive	alkylated_DNA_repair_protein_alkB_homolog_8_[Dendroctonus_ponderosae]_
99475_KRT79218	6.59	0.81	C	Positive	F-actin-capping_protein_subunit_beta_[Dendroctonus_ponderosae]_
104970_KRT84713	6.16	0.43	C	Positive	synaptobrevin_homolog_YKT6_[Dendroctonus_ponderosae]_
104072_KRT83815	2018-06-06	0.35	C	Positive	dehydrodolichyl_diphosphate_synthase_complex_subunit_DHDDS_[Dendroctonus_ponderosae]_
102110_KRT81853	5.93	0.43	C	Positive	proteasome_subunit_beta_type-4_[Dendroctonus_ponderosae]_
100741_KRT80484	5.74	0.62	C	Positive	tubulin-folding_cofactor_B-like_[Dendroctonus_ponderosae]_
106141_KRT85884	5.65	0.39	C	Positive	high_mobility_group_protein_20A-like_[Dendroctonus_ponderosae]_
99028_KRT78771	5.65	0.47	C	Positive	serine/threonine-protein_kinase_16-like_[Dendroctonus_ponderosae]_
104534_KRT84277	5.47	1.00	C	Positive	RING_finger_protein_121_[Dendroctonus_ponderosae]_
103743_KRT83486	2018-11-05	0.62	C	Positive	phosphoglycerate_mutase_2_[Dendroctonus_ponderosae]_
103566_KRT83309	4.95	0.39	C	Positive	translocon-associated_protein_subunit_alpha_[Dendroctonus_ponderosae]_
100164_KRT79907	4.90	0.48	C	Positive	selT-like_protein_[Dendroctonus_ponderosae]_
98858_KRT78601	4.55	1.00	C	Positive	tumor_suppressor_candidate_3_isoform_X1_[Dendroctonus_ponderosae]_
102474_KRT82217	4.37	0.56	C	Positive	uncharacterized_protein_LOC109541079_[Dendroctonus_ponderosae]_
101047_KRT80790	4.34	0.69	C	Positive	neuroguidin_[Dendroctonus_ponderosae]_
99624_KRT79367	4.19	0.81	C	Positive	probable_dolichol-phosphate_mannosyltransferase_[Dendroctonus_ponderosae]_
102282_KRT82025	3.94	0.43	C	Positive	microspherule_protein_1_[Dendroctonus_ponderosae]_
101081_KRT80824	3.81	1.00	C	Positive	syntaxin-6_[Dendroctonus_ponderosae]_
98535_KRT78278	3.58	1.00	C	Positive	mediator_of_RNA_polymerase_II_transcription_subunit_4_isoform_X1_[Dendroctonus_ponderosae]_
100392_KRT80135	3.22	0.68	C	Positive	mitochondrial_import_receptor_subunit_TOM70_[Dendroctonus_ponderosae]_
99792_KRT79535	3.22	1.00	C	Positive	innexin_inx3_[Dendroctonus_ponderosae]_
103924_KRT83667	2.70	1.00	C	Positive	vesicle_transport_through_interaction_with_t-SNAREs_homolog_1A_[Dendroctonus_ponderosae]_
100731_KRT80474	2.25	1.00	C	Positive	protein_TEX261_[Dendroctonus_ponderosae]_
104263_KRT84006	1.84	1.00	C	Positive	thioredoxin-related_transmembrane_protein_2_homolog_[Dendroctonus_ponderosae]_
102673_KRT82416	1.83	1.00	C	Positive	peroxisomal_multifunctional_enzyme_type_2-like_[Dendroctonus_ponderosae]_
98953_KRT78696	0.12	1.00	C	Negative	protein_transport_protein_Sec61_subunit_alpha_[Dendroctonus_ponderosae]_
99575_KRT79318	0.12	0.85	C	Negative	protein_SET_[Dendroctonus_ponderosae]_
100013_KRT79756	0.10	0.50	C	Negative	lipid_droplet-associated_hydrolase_isoform_X1_[Dendroctonus_ponderosae]_
100016_KRT79759	0.10	0.69	C	Negative	ubiquitin-like_domain-containing_CTD_phosphatase_1_[Dendroctonus_ponderosae]_
100028_KRT79771	0.10	0.32	C	Negative	actin-like_protein_6B_[Dendroctonus_ponderosae]_
100040_KRT79783	0.10	0.34	C	Negative	ubiquitin_thioesterase_OTU1_[Dendroctonus_ponderosae]_
100083_KRT79826	0.10	0.85	C	Negative	RNA-binding_protein_24-A-like_[Dendroctonus_ponderosae]_
100101_KRT79844	0.10	0.36	C	Negative	transcription_initiation_factor_TFIID_subunit_7_[Dendroctonus_ponderosae]_
100104_KRT79847	0.10	0.85	C	Negative	zinc_finger_MYM-type_protein_3_isoform_X1_[Dendroctonus_ponderosae]_
100161_KRT79904	0.10	0.52	C	Negative	ADP-ribosylation_factor_GTPase-activating_protein_1_isoform_X1_[Dendroctonus_ponderosae]_
100174_KRT79917	0.10	0.60	C	Negative	J_domain-containing_protein_CG6693_[Dendroctonus_ponderosae]_
100175_KRT79918	0.10	1.00	C	Negative	signal_peptidase_complex_catalytic_subunit_SEC11A_[Dendroctonus_ponderosae]_
100194_KRT79937	0.10	0.55	C	Negative	COP9_signalosome_complex_subunit_6_[Dendroctonus_ponderosae]_
100218_KRT79961	0.10	0.58	C	Negative	regulation_of_nuclear_pre-mRNA_domain-containing_protein_1B_[Dendroctonus_ponderosae]_
100258_KRT80001	0.10	0.48	C	Negative	negative_elongation_factor_A_[Dendroctonus_ponderosae]_
100263_KRT80006	0.10	0.69	C	Negative	uncharacterized_protein_LOC109542954_[Dendroctonus_ponderosae]_
100264_KRT80007	0.10	0.29	C	Negative	uncharacterized_protein_LOC109541274_[Dendroctonus_ponderosae]_
100270_KRT80013	0.10	0.32	C	Negative	UDP-N-acetylglucosamine_transferase_subunit_ALG13_homolog_[Dendroctonus_ponderosae]_
100280_KRT80023	0.10	0.42	C	Negative	ATP-binding_cassette_sub-family_D_member_3_[Dendroctonus_ponderosae]_
100328_KRT80071	0.10	0.53	C	Negative	cytochrome_c_oxidase_assembly_protein_COX11,_mitochondrial_[Dendroctonus_ponderosae]_
100364_KRT80107	0.10	0.55	C	Negative	ragulator_complex_protein_LAMTOR2_homolog_[Dendroctonus_ponderosae]_
100367_KRT80110	0.10	0.69	C	Negative	ralA-binding_protein_1_[Dendroctonus_ponderosae]_
100373_KRT80116	0.10	0.43	C	Negative	nucleolar_complex_protein_2_homolog_[Dendroctonus_ponderosae]_
100389_KRT80132	0.10	0.77	C	Negative	tubulin-specific_chaperone_C_[Dendroctonus_ponderosae]_
100394_KRT80137	0.10	0.42	C	Negative	protein_FAM192A_isoform_X1_[Dendroctonus_ponderosae]_
100486_KRT80229	0.10	1.00	C	Negative	uncharacterized_protein_LOC109545076_[Dendroctonus_ponderosae]_
100535_KRT80278	0.10	0.69	C	Negative	THO_complex_subunit_3_[Dendroctonus_ponderosae]_
100562_KRT80305	0.10	0.34	C	Negative	dual_specificity_mitogen-activated_protein_kinase_kinase_3_[Dendroctonus_ponderosae]_
100564_KRT80307	0.10	0.27	C	Negative	staphylococcal_nuclease_domain-containing_protein_1_[Dendroctonus_ponderosae]_
100580_KRT80323	0.10	0.77	C	Negative	polyamine-modulated_factor_1-binding_protein_1-like_[Dendroctonus_ponderosae]_
100591_KRT80334	0.10	0.35	C	Negative	uncharacterized_protein_LOC109545330_isoform_X1_[Dendroctonus_ponderosae]_
100612_KRT80355	0.10	0.27	C	Negative	uncharacterized_protein_LOC109545681_[Dendroctonus_ponderosae]_
100627_KRT80370	0.10	0.32	C	Negative	GDP-Man:Man(3)GlcNAc(2)-PP-Dol_alpha-1,2-mannosyltransferase_isoform_X1_[Dendroctonus_ponderosae]_
100711_KRT80454	0.10	0.52	C	Negative	synaptophysin-like_protein_2_[Dendroctonus_ponderosae]_
100718_KRT80461	0.10	1.00	C	Negative	ras-related_protein_Rab6_isoform_X1_[Dendroctonus_ponderosae]_
100737_KRT80480	0.10	0.46	C	Negative	ADAM_17-like_protease_isoform_X1_[Dendroctonus_ponderosae]_
100776_KRT80519	0.10	0.34	C	Negative	coiled-coil_domain-containing_protein_130_homolog_[Dendroctonus_ponderosae]_
100789_KRT80532	0.10	0.33	C	Negative	sperm-associated_antigen_7_[Dendroctonus_ponderosae]_
100799_KRT80542	0.10	0.33	C	Negative	fibronectin_type-III_domain-containing_protein_3A_isoform_X1_[Dendroctonus_ponderosae]_
100855_KRT80598	0.10	0.69	C	Negative	gonadal_protein_gdl_[Dendroctonus_ponderosae]_
100856_KRT80599	0.10	0.46	C	Negative	ubiquitin-conjugating_enzyme_E2Q-like_protein_1_[Dendroctonus_ponderosae]_
100881_KRT80624	0.10	0.69	C	Negative	receptor-binding_cancer_antigen_expressed_on_SiSo_cells_[Dendroctonus_ponderosae]_
100913_KRT80656	0.10	0.59	C	Negative	Krueppel-like_factor_11_[Dendroctonus_ponderosae]_
100914_KRT80657	0.10	0.69	C	Negative	uncharacterized_protein_LOC109534775_isoform_X1_[Dendroctonus_ponderosae]_
100919_KRT80662	0.10	0.89	C	Negative	uncharacterized_protein_LOC109542520_[Dendroctonus_ponderosae]_
100943_KRT80686	0.10	0.89	C	Negative	uncharacterized_protein_LOC109543967_[Dendroctonus_ponderosae]_
100968_KRT80711	0.10	0.43	C	Negative	protein_farnesyltransferase/geranylgeranyltransferase_type-1_subunit_alpha_[Dendroctonus_ponderosae]_
100984_KRT80727	0.10	0.32	C	Negative	UBX_domain-containing_protein_4-like_isoform_X1_[Dendroctonus_ponderosae]_
100985_KRT80728	0.10	0.38	C	Negative	ATP_synthase-coupling_factor_6,_mitochondrial_[Dendroctonus_ponderosae]_
100987_KRT80730	0.10	0.71	C	Negative	V-type_proton_ATPase_subunit_D-like_[Dendroctonus_ponderosae]_
100990_KRT80733	0.10	0.81	C	Negative	alpha-_and_gamma-adaptin-binding_protein_p34-like_[Dendroctonus_ponderosae]_
100999_KRT80742	0.10	0.29	C	Negative	GDP-L-fucose_synthase_[Dendroctonus_ponderosae]_
101032_KRT80775	0.10	0.48	C	Negative	DNA_primase_large_subunit_[Dendroctonus_ponderosae]_
101037_KRT80780	0.10	0.56	C	Negative	beta-parvin_[Dendroctonus_ponderosae]_
101103_KRT80846	0.10	0.48	C	Negative	platelet-activating_factor_acetylhydrolase_IB_subunit_gamma-like_[Dendroctonus_ponderosae]_
101124_KRT80867	0.10	0.45	C	Negative	protein_trapped_in_endoderm-1-like_isoform_X1_[Dendroctonus_ponderosae]_
101135_KRT80878	0.10	0.39	C	Negative	replication_factor_C_subunit_2_isoform_X1_[Dendroctonus_ponderosae]_
101172_KRT80915	0.10	0.59	C	Negative	procollagen-lysine,2-oxoglutarate_5-dioxygenase_1_isoform_X1_[Dendroctonus_ponderosae]_
101205_KRT80948	0.10	0.51	C	Negative	protein_spire_isoform_X1_[Dendroctonus_ponderosae]_
101227_KRT80970	0.10	0.35	C	Negative	uncharacterized_protein_C6orf136_homolog_[Dendroctonus_ponderosae]_
101228_KRT80971	0.10	0.55	C	Negative	leucine-rich_repeat-containing_protein_40_[Dendroctonus_ponderosae]_
101256_KRT80999	0.10	0.52	C	Negative	RNA-binding_protein_42_[Dendroctonus_ponderosae]_
101287_KRT81030	0.10	0.72	C	Negative	ceramide-1-phosphate_transfer_protein_[Dendroctonus_ponderosae]_
101338_KRT81081	0.10	0.44	C	Negative	polypeptide_N-acetylgalactosaminyltransferase_1-like_isoform_X1_[Dendroctonus_ponderosae]_
101350_KRT81093	0.10	0.34	C	Negative	ATP_synthase_subunit_O,_mitochondrial_[Dendroctonus_ponderosae]_
101353_KRT81096	0.10	0.30	C	Negative	dipeptidyl_peptidase_3,_partial_[Dendroctonus_ponderosae]_
101380_KRT81123	0.10	0.32	C	Negative	ran-specific_GTPase-activating_protein-like_isoform_X1_[Dendroctonus_ponderosae]_
101382_KRT81125	0.10	0.47	C	Negative	guanine_nucleotide-binding_protein_subunit_alpha_homolog_[Dendroctonus_ponderosae]_
101411_KRT81154	0.10	0.43	C	Negative	cysteine_protease_ATG4B_[Dendroctonus_ponderosae]_
101412_KRT81155	0.10	0.67	C	Negative	serine/threonine-protein_kinase_PLK4_isoform_X1_[Dendroctonus_ponderosae]_
101468_KRT81211	0.10	1.00	C	Negative	BTB/POZ_domain-containing_protein_kctd15-like_[Dendroctonus_ponderosae]_
101504_KRT81247	0.10	0.45	C	Negative	nucleolar_protein_16_[Dendroctonus_ponderosae]_
101507_KRT81250	0.10	0.84	C	Negative	tectonic-1_[Dendroctonus_ponderosae]_
101521_KRT81264	0.10	0.31	C	Negative	pre-mRNA-processing_factor_40_homolog_A_[Dendroctonus_ponderosae]_
101570_KRT81313	0.10	0.42	C	Negative	phosphatidylinositol_4-kinase_type_2-alpha_[Dendroctonus_ponderosae]_
101588_KRT81331	0.10	0.47	C	Negative	nucleoside_diphosphate_kinase_[Dendroctonus_ponderosae]_
101612_KRT81355	0.10	0.39	C	Negative	nuclear_pore_complex_protein_Nup85_[Dendroctonus_ponderosae]_
101657_KRT81400	0.10	0.27	C	Negative	DNA_excision_repair_protein_ERCC-1_[Dendroctonus_ponderosae]_
101683_KRT81426	0.10	0.69	C	Negative	programmed_cell_death_protein_4_[Dendroctonus_ponderosae]_
101712_KRT81455	0.10	1.00	C	Negative	chloride_intracellular_channel_exc-4_[Dendroctonus_ponderosae]_
101783_KRT81526	0.10	0.89	C	Negative	charged_multivesicular_body_protein_7_[Dendroctonus_ponderosae]_
101863_KRT81606	0.10	0.57	C	Negative	ultraviolet-B_receptor_UVR8_isoform_X1_[Dendroctonus_ponderosae]_
101866_KRT81609	0.10	0.41	C	Negative	ADP-ribosylation_factor-like_protein_6-interacting_protein_1_isoform_X1_[Dendroctonus_ponderosae]_
101886_KRT81629	0.10	0.47	C	Negative	replication_factor_C_subunit_4_[Dendroctonus_ponderosae]_
101889_KRT81632	0.10	0.49	C	Negative	peroxiredoxin-5,_mitochondrial-like_[Dendroctonus_ponderosae]_
101927_KRT81670	0.10	0.43	C	Negative	puff-specific_protein_Bx42_[Dendroctonus_ponderosae]_
101933_KRT81676	0.10	0.38	C	Negative	retinol_dehydrogenase_11-like_[Dendroctonus_ponderosae]_
101972_KRT81715	0.10	0.43	C	Negative	polycomb_protein_Scm-like_isoform_X1_[Dendroctonus_ponderosae]_
101977_KRT81720	0.10	0.51	C	Negative	replication_factor_C_subunit_3_[Dendroctonus_ponderosae]_
101999_KRT81742	0.10	0.43	C	Negative	protein_unc-45_homolog_B_[Dendroctonus_ponderosae]_
102050_KRT81793	0.10	0.89	C	Negative	E3_ubiquitin-protein_ligase_TRAIP_[Dendroctonus_ponderosae]_
102158_KRT81901	0.10	0.41	C	Negative	nucleolar_complex_protein_4_homolog_A_[Dendroctonus_ponderosae]_
102164_KRT81907	0.10	0.57	C	Negative	cleavage_and_polyadenylation_specificity_factor_subunit_5_isoform_X1_[Dendroctonus_ponderosae]_
102199_KRT81942	0.10	0.85	C	Negative	rhythmically_expressed_gene_5_protein_[Dendroctonus_ponderosae]_
102223_KRT81966	0.10	0.53	C	Negative	tetraspanin-31-B_isoform_X1_[Dendroctonus_ponderosae]_
102234_KRT81977	0.10	0.55	C	Negative	nuclear_transcription_factor_Y_subunit_gamma_isoform_X1_[Dendroctonus_ponderosae]_
102250_KRT81993	0.10	0.53	C	Negative	tropomyosin_[Dendroctonus_ponderosae]_
102302_KRT82045	0.10	0.57	C	Negative	AP-3_complex_subunit_mu-2_[Dendroctonus_ponderosae]_
102315_KRT82058	0.10	0.55	C	Negative	integrin-alpha_FG-GAP_repeat-containing_protein_2-like_[Dendroctonus_ponderosae]_
102317_KRT82060	0.10	0.43	C	Negative	metaxin-2-like_[Dendroctonus_ponderosae]_
102330_KRT82073	0.10	0.85	C	Negative	uncharacterized_protein_LOC109543127_isoform_X1_[Dendroctonus_ponderosae]_
102338_KRT82081	0.10	0.28	C	Negative	dnaJ_homolog_subfamily_C_member_3_[Dendroctonus_ponderosae]_
102355_KRT82098	0.10	0.41	C	Negative	RNA-binding_protein_lark_[Dendroctonus_ponderosae]_
102359_KRT82102	0.10	0.38	C	Negative	NADH_dehydrogenase_[ubiquinone]_1_alpha_subcomplex_subunit_9,_mitochondrial_[Dendroctonus_ponderosae]_
102403_KRT82146	0.10	0.47	C	Negative	UPF0046_protein_C25E10.12-like_[Dendroctonus_ponderosae]_
102513_KRT82256	0.10	0.69	C	Negative	transmembrane_protein_8A_isoform_X1_[Dendroctonus_ponderosae]_
102614_KRT82357	0.10	0.41	C	Negative	elongation_of_very_long_chain_fatty_acids_protein_6_[Dendroctonus_ponderosae]_
102620_KRT82363	0.10	0.71	C	Negative	uncharacterized_protein_LOC109543047_[Dendroctonus_ponderosae]_
102653_KRT82396	0.10	0.53	C	Negative	m-AAA_protease-interacting_protein_1,_mitochondrial_[Dendroctonus_ponderosae]_
102732_KRT82475	0.10	0.81	C	Negative	uncharacterized_protein_LOC109533857_isoform_X1_[Dendroctonus_ponderosae]_
102734_KRT82477	0.10	1.00	C	Negative	protein_translation_factor_SUI1_homolog_[Dendroctonus_ponderosae]_
102803_KRT82546	0.10	0.52	C	Negative	glucose-induced_degradation_protein_8_homolog_[Dendroctonus_ponderosae]_
102815_KRT82558	0.10	0.85	C	Negative	serine/arginine_repetitive_matrix_protein_2_[Dendroctonus_ponderosae]_
102890_KRT82633	0.10	1.00	C	Negative	zinc_finger_protein_79-like_[Dendroctonus_ponderosae]_
102895_KRT82638	0.10	0.78	C	Negative	protein_windpipe_[Dendroctonus_ponderosae]_
102903_KRT82646	0.10	0.58	C	Negative	glucose_dehydrogenase_[FAD,_quinone]-like_[Dendroctonus_ponderosae]_
102936_KRT82679	0.10	0.76	C	Negative	uncharacterized_protein_LOC109539218_[Dendroctonus_ponderosae]_
102954_KRT82697	0.10	0.34	C	Negative	protein_bicaudal_D_[Dendroctonus_ponderosae]_
102959_KRT82702	0.10	0.72	C	Negative	sphingomyelin_phosphodiesterase-like_[Dendroctonus_ponderosae]_
102987_KRT82730	0.10	0.47	C	Negative	nuclear_cap-binding_protein_subunit_3-like_[Dendroctonus_ponderosae]_
103000_KRT82743	0.10	0.37	C	Negative	protein_BCCIP_homolog_[Dendroctonus_ponderosae]_
103010_KRT82753	0.10	0.42	C	Negative	uncharacterized_protein_F58A4.6_isoform_X1_[Dendroctonus_ponderosae]_
103011_KRT82754	0.10	0.77	C	Negative	protein_NipSnap_[Dendroctonus_ponderosae]_
103065_KRT82808	0.10	0.58	C	Negative	ancient_ubiquitous_protein_1-like_[Dendroctonus_ponderosae]_
103111_KRT82854	0.10	0.29	C	Negative	eukaryotic_translation_initiation_factor_3_subunit_B_[Dendroctonus_ponderosae]_
103146_KRT82889	0.10	0.52	C	Negative	adenylate_kinase_isoenzyme_1_isoform_X1_[Dendroctonus_ponderosae]_
103158_KRT82901	0.10	1.00	C	Negative	uncharacterized_protein_LOC109543657_[Dendroctonus_ponderosae]_
103193_KRT82936	0.10	0.51	C	Negative	protein_NDUFAF4_homolog_[Dendroctonus_ponderosae]_
103200_KRT82943	0.10	0.49	C	Negative	exocyst_complex_component_8_[Dendroctonus_ponderosae]_
103262_KRT83005	0.10	0.41	C	Negative	tyrosine-protein_phosphatase_non-receptor_type_4-like_isoform_X1_[Dendroctonus_ponderosae]_
103329_KRT83072	0.10	0.52	C	Negative	probable_G-protein_coupled_receptor_Mth-like_5_[Dendroctonus_ponderosae]_
103332_KRT83075	0.10	0.69	C	Negative	uncharacterized_protein_LOC109543163_isoform_X1_[Dendroctonus_ponderosae]_
103445_KRT83188	0.10	0.68	C	Negative	protein_KBP_homolog_[Dendroctonus_ponderosae]_
103448_KRT83191	0.10	0.89	C	Negative	DE-cadherin_[Dendroctonus_ponderosae]_
103450_KRT83193	0.10	0.85	C	Negative	stress-activated_map_kinase-interacting_protein_1_isoform_X1_[Dendroctonus_ponderosae]_
103454_KRT83197	0.10	0.53	C	Negative	proteasome_subunit_beta_type-2-like_[Dendroctonus_ponderosae]_
103455_KRT83198	0.10	0.48	C	Negative	phosphorylated_adapter_RNA_export_protein_[Dendroctonus_ponderosae]_
103456_KRT83199	0.10	0.43	C	Negative	replication_protein_A_32_kDa_subunit_[Dendroctonus_ponderosae]_
103501_KRT83244	0.10	0.69	C	Negative	protein_phosphatase_1_regulatory_subunit_7_isoform_X1_[Dendroctonus_ponderosae]_
103506_KRT83249	0.10	0.62	C	Negative	uncharacterized_protein_LOC109545511_[Dendroctonus_ponderosae]_
103507_KRT83250	0.10	0.65	C	Negative	brahma-associated_protein_of_60_kDa_isoform_X1_[Dendroctonus_ponderosae]_
103512_KRT83255	0.10	0.35	C	Negative	ER_lumen_protein-retaining_receptor_[Dendroctonus_ponderosae]_
103531_KRT83274	0.10	0.35	C	Negative	N-terminal_Xaa-Pro-Lys_N-methyltransferase_1_[Dendroctonus_ponderosae]_
103577_KRT83320	0.10	0.39	C	Negative	vesicle-trafficking_protein_SEC22b-B_[Dendroctonus_ponderosae]_
103606_KRT83349	0.10	0.65	C	Negative	signal_recognition_particle_subunit_SRP72_[Dendroctonus_ponderosae]_
103625_KRT83368	0.10	0.69	C	Negative	uncharacterized_protein_LOC109541159_isoform_X1_[Dendroctonus_ponderosae]_
103642_KRT83385	0.10	0.34	C	Negative	protein_tipE_[Dendroctonus_ponderosae]_
103657_KRT83400	0.10	0.89	C	Negative	uncharacterized_protein_LOC109546493_[Dendroctonus_ponderosae]_
103664_KRT83407	0.10	0.61	C	Negative	transmembrane_protein_179_[Dendroctonus_ponderosae]_
103692_KRT83435	0.10	0.69	C	Negative	uncharacterized_protein_LOC109545482_[Dendroctonus_ponderosae]_
103695_KRT83438	0.10	0.39	C	Negative	major_facilitator_superfamily_domain-containing_protein_10_[Dendroctonus_ponderosae]_
103702_KRT83445	0.10	0.55	C	Negative	lysM_and_putative_peptidoglycan-binding_domain-containing_protein_3_[Dendroctonus_ponderosae]_
103721_KRT83464	0.10	0.42	C	Negative	trafficking_protein_particle_complex_subunit_1_[Dendroctonus_ponderosae]_
103730_KRT83473	0.10	0.68	C	Negative	E3_ubiquitin-protein_ligase_MARCH8_[Dendroctonus_ponderosae]_
103731_KRT83474	0.10	0.58	C	Negative	charged_multivesicular_body_protein_1b_[Dendroctonus_ponderosae]_
103735_KRT83478	0.10	0.65	C	Negative	glycine_N-methyltransferase_[Dendroctonus_ponderosae]_
103768_KRT83511	0.10	0.62	C	Negative	mitochondrial_fission_process_protein_1_[Dendroctonus_ponderosae]_
103794_KRT83537	0.10	0.60	C	Negative	ATP-dependent_RNA_helicase_DDX42_[Dendroctonus_ponderosae]_
103891_KRT83634	0.10	0.54	C	Negative	phosphoacetylglucosamine_mutase_[Dendroctonus_ponderosae]_
103905_KRT83648	0.10	0.27	C	Negative	complex_I_intermediate-associated_protein_30,_mitochondrial_[Dendroctonus_ponderosae]_
103928_KRT83671	0.10	0.48	C	Negative	phosphatidylinositol_3-kinase_regulatory_subunit_alpha_isoform_X1_[Dendroctonus_ponderosae]_
103942_KRT83685	0.10	0.69	C	Negative	intersectin-1_[Dendroctonus_ponderosae]_
104001_KRT83744	0.10	1.00	C	Negative	uncharacterized_protein_LOC109541102_[Dendroctonus_ponderosae]_
104020_KRT83763	0.10	0.47	C	Negative	insulin-like_growth_factor-binding_protein_complex_acid_labile_subunit_isoform_X1_[Dendroctonus_ponderosae]_
104024_KRT83767	0.10	0.52	C	Negative	uncharacterized_protein_LOC109544841_[Dendroctonus_ponderosae]_
104032_KRT83775	0.10	0.69	C	Negative	uncharacterized_protein_LOC109540264_[Dendroctonus_ponderosae]_
104074_KRT83817	0.10	0.33	C	Negative	SRSF_protein_kinase_2-like_[Dendroctonus_ponderosae]_
104108_KRT83851	0.10	0.35	C	Negative	UDP-N-acetylglucosamine--dolichyl-phosphate_N-acetylglucosaminephosphotransferase_[Dendroctonus_ponderosae]_
104152_KRT83895	0.10	0.76	C	Negative	E3_ubiquitin-protein_ligase_MYLIP_[Dendroctonus_ponderosae]_
104204_KRT83947	0.10	0.84	C	Negative	alpha-actinin,_sarcomeric_isoform_X1_[Dendroctonus_ponderosae]_
104242_KRT83985	0.10	0.39	C	Negative	mitochondrial_ribonuclease_P_protein_3_[Dendroctonus_ponderosae]_
104335_KRT84078	0.10	0.42	C	Negative	m7GpppN-mRNA_hydrolase_[Dendroctonus_ponderosae]_
104395_KRT84138	0.10	0.62	C	Negative	probable_serine/threonine-protein_kinase_ndrD_isoform_X1_[Dendroctonus_ponderosae]_
104400_KRT84143	0.10	0.67	C	Negative	G_patch_domain-containing_protein_1_[Dendroctonus_ponderosae]_
104409_KRT84152	0.10	0.69	C	Negative	kynurenine/alpha-aminoadipate_aminotransferase,_mitochondrial_[Dendroctonus_ponderosae]_
104569_KRT84312	0.10	0.29	C	Negative	endoplasmic_reticulum-Golgi_intermediate_compartment_protein_2_[Dendroctonus_ponderosae]_
104624_KRT84367	0.10	0.66	C	Negative	tetratricopeptide_repeat_protein_27_[Dendroctonus_ponderosae]_
104630_KRT84373	0.10	0.59	C	Negative	uncharacterized_protein_C9orf78_homolog_[Dendroctonus_ponderosae]_
104692_KRT84435	0.10	0.77	C	Negative	sodium/potassium-transporting_ATPase_subunit_beta-1-like_[Dendroctonus_ponderosae]_
104743_KRT84486	0.10	0.84	C	Negative	protein_FAM76A_[Dendroctonus_ponderosae]_
104756_KRT84499	0.10	0.60	C	Negative	dihydrolipoyl_dehydrogenase,_mitochondrial_[Dendroctonus_ponderosae]_
104780_KRT84523	0.10	0.56	C	Negative	protein_D2-like_[Dendroctonus_ponderosae]_
104782_KRT84525	0.10	0.81	C	Negative	ADP,ATP_carrier_protein_2-like_[Dendroctonus_ponderosae]_
104885_KRT84628	0.10	0.58	C	Negative	methyltransferase-like_protein_14_homolog_[Dendroctonus_ponderosae]_
104945_KRT84688	0.10	0.58	C	Negative	ubiquitin-like_protein_3_[Dendroctonus_ponderosae]_
104950_KRT84693	0.10	0.28	C	Negative	ras-related_protein_Rab-21_[Dendroctonus_ponderosae]_
104959_KRT84702	0.10	0.67	C	Negative	tryptase-2_[Dendroctonus_ponderosae]_
104983_KRT84726	0.10	0.27	C	Negative	ecdysone-inducible_protein_E75_isoform_X1_[Dendroctonus_ponderosae]_
105021_KRT84764	0.10	0.85	C	Negative	mid1-interacting_protein_1-like_isoform_X1_[Dendroctonus_ponderosae]_
105033_KRT84776	0.10	0.43	C	Negative	lethal(2)neighbour_of_tid_protein_[Dendroctonus_ponderosae]_
105066_KRT84809	0.10	0.28	C	Negative	ribosome-recycling_factor,_mitochondrial_[Dendroctonus_ponderosae]_
105238_KRT84981	0.10	0.55	C	Negative	snurportin-1_[Dendroctonus_ponderosae]_
105296_KRT85039	0.10	0.48	C	Negative	facilitated_trehalose_transporter_Tret1-like_[Dendroctonus_ponderosae]_
105355_KRT85098	0.10	0.81	C	Negative	calcium_release-activated_calcium_channel_protein_1-like_isoform_X1_[Dendroctonus_ponderosae]_
105392_KRT85135	0.10	0.81	C	Negative	biogenesis_of_lysosome-related_organelles_complex_1_subunit_4_[Dendroctonus_ponderosae]_
105425_KRT85168	0.10	0.32	C	Negative	dolichyldiphosphatase_1-like_[Dendroctonus_ponderosae]_
105453_KRT85196	0.10	0.47	C	Negative	ER_degradation-enhancing_alpha-mannosidase-like_protein_2_isoform_X1_[Dendroctonus_ponderosae]_
105489_KRT85232	0.10	0.72	C	Negative	kinesin_heavy_chain_isoform_X1_[Dendroctonus_ponderosae]_
105506_KRT85249	0.10	0.62	C	Negative	thioredoxin-2_[Dendroctonus_ponderosae]_
105509_KRT85252	0.10	0.89	C	Negative	probable_anion_transporter_4,_chloroplastic_[Dendroctonus_ponderosae]_
105520_KRT85263	0.10	0.65	C	Negative	uncharacterized_protein_LOC109537846_[Dendroctonus_ponderosae]_
105530_KRT85273	0.10	0.48	C	Negative	UDP-N-acetylglucosamine_transporter_isoform_X1_[Dendroctonus_ponderosae]_
105682_KRT85425	0.10	0.65	C	Negative	neurochondrin_homolog_[Dendroctonus_ponderosae]_
105687_KRT85430	0.10	0.69	C	Negative	single-stranded_DNA-binding_protein_3_isoform_X1_[Dendroctonus_ponderosae]_
105690_KRT85433	0.10	0.63	C	Negative	carbohydrate_sulfotransferase_11-like_[Dendroctonus_ponderosae]_
105764_KRT85507	0.10	0.76	C	Negative	vacuolar_protein_sorting-associated_protein_VTA1_homolog_[Dendroctonus_ponderosae]_
105895_KRT85638	0.10	0.51	C	Negative	nuclear_pore_complex_protein_Nup107_isoform_X1_[Dendroctonus_ponderosae]_
105920_KRT85663	0.10	0.42	C	Negative	ATPase_family_AAA_domain-containing_protein_1-B_[Dendroctonus_ponderosae]_
105939_KRT85682	0.10	0.65	C	Negative	D-arabinitol_dehydrogenase_1-like_[Dendroctonus_ponderosae]_
105992_KRT85735	0.10	0.44	C	Negative	mitochondrial_carrier_homolog_2_[Dendroctonus_ponderosae]_
106016_KRT85759	0.10	0.44	C	Negative	probable_palmitoyltransferase_ZDHHC24_[Dendroctonus_ponderosae]_
106102_KRT85845	0.10	0.51	C	Negative	cytochrome_c_oxidase_assembly_factor_7_homolog_[Dendroctonus_ponderosae]_
106112_KRT85855	0.10	0.58	C	Negative	fumarylacetoacetase_[Dendroctonus_ponderosae]_
106187_KRT85930	0.10	0.58	C	Negative	thioredoxin_domain-containing_protein_[Dendroctonus_ponderosae]_
106191_KRT85934	0.10	0.32	C	Negative	protein_singed_[Dendroctonus_ponderosae]_
106231_KRT85974	0.10	0.52	C	Negative	magnesium_transporter_NIPA2_[Dendroctonus_ponderosae]_
106254_KRT85997	0.10	0.55	C	Negative	uncharacterized_protein_LOC109540147_[Dendroctonus_ponderosae]_
106279_KRT86022	0.10	0.61	C	Negative	zinc_finger_and_SCAN_domain-containing_protein_10-like_[Dendroctonus_ponderosae]_
106294_KRT86037	0.10	0.65	C	Negative	leucine-rich_repeat_protein_1_[Dendroctonus_ponderosae]_
106297_KRT86040	0.10	1.00	C	Negative	uncharacterized_protein_LOC109542136_[Dendroctonus_ponderosae]_
106298_KRT86041	0.10	0.77	C	Negative	trafficking_kinesin-binding_protein_milt_isoform_X1_[Dendroctonus_ponderosae]_
106312_KRT86055	0.10	1.00	C	Negative	troponin_C-like_[Dendroctonus_ponderosae]_
106314_KRT86057	0.10	0.49	C	Negative	zinc_transporter_7-A_[Dendroctonus_ponderosae]_
106336_KRT86079	0.10	0.81	C	Negative	pre-mRNA-splicing_factor_SPF27_[Dendroctonus_ponderosae]_
106405_KRT86148	0.10	0.35	C	Negative	NADH_dehydrogenase_[ubiquinone]_1_alpha_subcomplex_subunit_8_[Dendroctonus_ponderosae]_
106465_KRT86208	0.10	0.56	C	Negative	kinesin-like_protein_KIF13A_[Dendroctonus_ponderosae]_
106468_KRT86211	0.10	0.53	C	Negative	lissencephaly-1_homolog_[Dendroctonus_ponderosae]_
106508_KRT86251	0.10	0.89	C	Negative	uncharacterized_protein_LOC109539759_[Dendroctonus_ponderosae]_
106539_KRT86282	0.10	0.43	C	Negative	TBC1_domain_family_member_7_[Dendroctonus_ponderosae]_
106541_KRT86284	0.10	0.50	C	Negative	guanine_nucleotide-binding_protein_subunit_beta-like_protein_1_[Dendroctonus_ponderosae]_
106622_KRT86365	0.10	1.00	C	Negative	gamma-interferon-inducible_lysosomal_thiol_reductase-like_[Dendroctonus_ponderosae]_
106631_KRT86374	0.10	0.38	C	Negative	BTB/POZ_domain-containing_protein_KCTD5_[Dendroctonus_ponderosae]_
106674_KRT86417	0.10	0.85	C	Negative	rap_guanine_nucleotide_exchange_factor_6_[Dendroctonus_ponderosae]_
106734_KRT86477	0.10	0.84	C	Negative	uncharacterized_protein_LOC109534790_[Dendroctonus_ponderosae]_
106869_KRT86612	0.10	0.29	C	Negative	CCR4-NOT_transcription_complex_subunit_11_[Dendroctonus_ponderosae]_
106877_KRT86620	0.10	0.38	C	Negative	protein_KTI12_homolog_[Dendroctonus_ponderosae]_
107081_KRT86824	0.10	0.30	C	Negative	protein_brambleberry-like_[Dendroctonus_ponderosae]_
107115_KRT86858	0.10	0.89	C	Negative	malate_dehydrogenase,_mitochondrial_[Dendroctonus_ponderosae]_
107137_KRT86880	0.10	0.42	C	Negative	exosome_complex_component_RRP42_[Dendroctonus_ponderosae]_
98376_KRT78119	0.10	0.27	C	Negative	trafficking_protein_particle_complex_subunit_13_[Dendroctonus_ponderosae]_
98378_KRT78121	0.10	0.31	C	Negative	tubulin--tyrosine_ligase-like_protein_12_[Dendroctonus_ponderosae]_
98381_KRT78124	0.10	0.30	C	Negative	poly(ADP-ribose)_glycohydrolase_ARH3-like_isoform_X1_[Dendroctonus_ponderosae]_
98394_KRT78137	0.10	0.43	C	Negative	cyclin-Y_[Dendroctonus_ponderosae]_
98398_KRT78141	0.10	0.55	C	Negative	uncharacterized_protein_LOC109546217_[Dendroctonus_ponderosae]_
98406_KRT78149	0.10	0.48	C	Negative	dynactin_subunit_2_[Dendroctonus_ponderosae]_
98414_KRT78157	0.10	0.48	C	Negative	cytochrome_b-c1_complex_subunit_Rieske,_mitochondrial-like_isoform_X1_[Dendroctonus_ponderosae]_
98469_KRT78212	0.10	0.36	C	Negative	ras-like_protein_1_[Dendroctonus_ponderosae]_
98483_KRT78226	0.10	0.65	C	Negative	protein_UBASH3A_homolog_isoform_X1_[Dendroctonus_ponderosae]_
98495_KRT78238	0.10	0.61	C	Negative	CD2_antigen_cytoplasmic_tail-binding_protein_2_homolog_[Dendroctonus_ponderosae]_
98526_KRT78269	0.10	0.24	C	Negative	synaptogyrin-1_[Dendroctonus_ponderosae]_
98534_KRT78277	0.10	0.62	C	Negative	myotubularin-related_protein_2_[Dendroctonus_ponderosae]_
98551_KRT78294	0.10	0.38	C	Negative	pyridoxal_phosphate_phosphatase_PHOSPHO2-like_[Dendroctonus_ponderosae]_
98571_KRT78314	0.10	0.19	C	Negative	probable_39S_ribosomal_protein_L24,_mitochondrial_[Dendroctonus_ponderosae]_
98581_KRT78324	0.10	0.77	C	Negative	uncharacterized_protein_LOC109544167_[Dendroctonus_ponderosae]_
98607_KRT78350	0.10	0.84	C	Negative	isocitrate_dehydrogenase_[NAD]_subunit_beta,_mitochondrial_[Dendroctonus_ponderosae]_
98616_KRT78359	0.10	0.84	C	Negative	protein_enhancer_of_sevenless_2B_[Dendroctonus_ponderosae]_
98623_KRT78366	0.10	0.56	C	Negative	ubiA_prenyltransferase_domain-containing_protein_1_homolog_[Dendroctonus_ponderosae]_
98689_KRT78432	0.10	0.52	C	Negative	acyl_carrier_protein,_mitochondrial_isoform_X1_[Dendroctonus_ponderosae]_
98722_KRT78465	0.10	0.77	C	Negative	uncharacterized_protein_LOC109543643_isoform_X1_[Dendroctonus_ponderosae]_
98732_KRT78475	0.10	0.38	C	Negative	pre-mRNA-processing_factor_17_[Dendroctonus_ponderosae]_
98804_KRT78547	0.10	0.68	C	Negative	protein_arginine_N-methyltransferase_6_[Dendroctonus_ponderosae]_
98823_KRT78566	0.10	0.24	C	Negative	UPF0454_protein_C12orf49_homolog_[Dendroctonus_ponderosae]_
98841_KRT78584	0.10	0.56	C	Negative	succinate--CoA_ligase_[ADP-forming]_subunit_beta,_mitochondrial_isoform_X1_[Dendroctonus_ponderosae]_
98850_KRT78593	0.10	0.38	C	Negative	xaa-Pro_aminopeptidase_1_[Dendroctonus_ponderosae]_
98888_KRT78631	0.10	0.48	C	Negative	protein_FAM122A-like_isoform_X1_[Dendroctonus_ponderosae]_
98891_KRT78634	0.10	1.00	C	Negative	U6_snRNA-associated_Sm-like_protein_LSm4_[Dendroctonus_ponderosae]_
98913_KRT78656	0.10	0.64	C	Negative	pyrroline-5-carboxylate_reductase-like_[Dendroctonus_ponderosae]_
98936_KRT78679	0.10	0.64	C	Negative	DEAD-box_ATP-dependent_RNA_helicase_20-like_isoform_X1_[Dendroctonus_ponderosae]_
98996_KRT78739	0.10	0.56	C	Negative	eukaryotic_translation_initiation_factor_2D_[Dendroctonus_ponderosae]_
98998_KRT78741	0.10	0.89	C	Negative	uncharacterized_protein_LOC109532928_[Dendroctonus_ponderosae]_
99018_KRT78761	0.10	0.43	C	Negative	cleft_lip_and_palate_transmembrane_protein_1_homolog_[Dendroctonus_ponderosae]_
99059_KRT78802	0.10	0.32	C	Negative	inositol_oxygenase_[Dendroctonus_ponderosae]_
99062_KRT78805	0.10	0.56	C	Negative	serine/threonine-protein_kinase_PAK_3_isoform_X1_[Dendroctonus_ponderosae]_
99081_KRT78824	0.10	0.69	C	Negative	probable_ubiquitin-conjugating_enzyme_E2_C_[Dendroctonus_ponderosae]_
99083_KRT78826	0.10	0.85	C	Negative	serine/threonine-protein_kinase_PAK_2_[Dendroctonus_ponderosae]_
99100_KRT78843	0.10	0.84	C	Negative	UMP-CMP_kinase_[Dendroctonus_ponderosae]_
99104_KRT78847	0.10	0.69	C	Negative	uncharacterized_protein_C45G9.7_[Dendroctonus_ponderosae]_
99145_KRT78888	0.10	0.56	C	Negative	tyrosine-protein_kinase_Dnt_[Dendroctonus_ponderosae]_
99190_KRT78933	0.10	0.62	C	Negative	factor_VIII_intron_22_protein-like_[Dendroctonus_ponderosae]_
99218_KRT78961	0.10	0.36	C	Negative	glutaredoxin-3_[Dendroctonus_ponderosae]_
99224_KRT78967	0.10	0.40	C	Negative	SWI/SNF-related_matrix-associated_actin-dependent_regulator_of_chromatin_subfamily_B_member_1_[Dendroctonus_ponderosae]_
99243_KRT78986	0.10	0.58	C	Negative	peptidyl-prolyl_cis-trans_isomerase_[Dendroctonus_ponderosae]_
99260_KRT79003	0.10	0.89	C	Negative	ras-like_GTP-binding_protein_Rho1_[Dendroctonus_ponderosae]_
99315_KRT79058	0.10	0.32	C	Negative	uncharacterized_protein_LOC109538957_[Dendroctonus_ponderosae]_
99341_KRT79084	0.10	0.83	C	Negative	polycomb_protein_Asx_isoform_X1_[Dendroctonus_ponderosae]_
99343_KRT79086	0.10	0.66	C	Negative	protein_unc-50_homolog_[Dendroctonus_ponderosae]_
99351_KRT79094	0.10	0.32	C	Negative	FACT_complex_subunit_spt16_[Dendroctonus_ponderosae]_
99360_KRT79103	0.10	0.43	C	Negative	protein_MAK16_homolog_isoform_X1_[Dendroctonus_ponderosae]_
99381_KRT79124	0.10	0.85	C	Negative	zinc_finger_protein_629_[Dendroctonus_ponderosae]_
99399_KRT79142	0.10	0.32	C	Negative	uncharacterized_protein_LOC109540650_[Dendroctonus_ponderosae]_
99402_KRT79145	0.10	0.31	C	Negative	poly(A)_RNA_polymerase,_mitochondrial_[Dendroctonus_ponderosae]_
99431_KRT79174	0.10	0.49	C	Negative	RAC_serine/threonine-protein_kinase_[Dendroctonus_ponderosae]_
99457_KRT79200	0.10	0.65	C	Negative	putative_WEB_family_protein_At1g65010,_chloroplastic_[Dendroctonus_ponderosae]_
99462_KRT79205	0.10	0.50	C	Negative	DNA_polymerase_delta_small_subunit_[Dendroctonus_ponderosae]_
99464_KRT79207	0.10	0.43	C	Negative	programmed_cell_death_protein_5_[Dendroctonus_ponderosae]_
99468_KRT79211	0.10	0.85	C	Negative	mediator_of_RNA_polymerase_II_transcription_subunit_29_[Dendroctonus_ponderosae]_
99469_KRT79212	0.10	0.42	C	Negative	armadillo_repeat-containing_protein_6_homolog_[Dendroctonus_ponderosae]_
99495_KRT79238	0.10	0.46	C	Negative	NFU1_iron-sulfur_cluster_scaffold_homolog,_mitochondrial-like_[Dendroctonus_ponderosae]_
99595_KRT79338	0.10	0.22	C	Negative	pyridine_nucleotide-disulfide_oxidoreductase_domain-containing_protein_1_[Dendroctonus_ponderosae]_
99612_KRT79355	0.10	0.36	C	Negative	phosphoinositide_3-kinase_regulatory_subunit_4_[Dendroctonus_ponderosae]_
99614_KRT79357	0.10	0.42	C	Negative	pre-mRNA-processing_factor_19_[Dendroctonus_ponderosae]_
99629_KRT79372	0.10	0.26	C	Negative	GDP-mannose_4,6_dehydratase_[Dendroctonus_ponderosae]_
99696_KRT79439	0.10	0.35	C	Negative	very-long-chain_(3R)-3-hydroxyacyl-CoA_dehydratase_hpo-8_[Dendroctonus_ponderosae]_
99708_KRT79451	0.10	0.48	C	Negative	NECAP-like_protein_CG9132_[Dendroctonus_ponderosae]_
99741_KRT79484	0.10	0.89	C	Negative	ATPase_inhibitor,_mitochondrial-like_[Dendroctonus_ponderosae]_
99848_KRT79591	0.10	0.81	C	Negative	chitinase-3-like_protein_2_[Dendroctonus_ponderosae]_
99960_KRT79703	0.10	1.00	C	Negative	mitochondrial_2-oxoglutarate/malate_carrier_protein-like_[Dendroctonus_ponderosae]_
99970_KRT79713	0.10	0.27	C	Negative	dnaJ_homolog_subfamily_C_member_7_[Dendroctonus_ponderosae]_
99983_KRT79726	0.10	0.77	C	Negative	armadillo_repeat-containing_protein_7_[Dendroctonus_ponderosae]_

## Sheet: Table S9
Table S9: Summary of conserved gene families with evolutionary rate associated to sociality. R: the ratio between the rates of sequence evolution in phenotypic state 1 and in phenotypic state 0. P: the proportion of sequence sites in association with the phenotypic trait. Annotation based on BLASTp versus Apis mellifera and Dendroctonus ponderosae. A: Isoptera+Thysanoptera+hymenoptera+Coleoptera;…
Cluster ID	R	P	Ortholog group	Association
197545_KRT78157	10.00	0.27	A	Positive	Rieske_iron-sulfur_protein_(RFeSP),_mRNA_
198969_KRT79581	10.00	0.32	A	Positive	ribosome_biogenesis_regulatory_protein_homolog_(LOC411192),_transcript_variant_X1,_mRNA_
201287_KRT81899	10.00	0.55	A	Positive	ubiquitin_carboxyl-terminal_hydrolase_30-like_(LOC409403),_transcript_variant_X1,_mRNA_
203022_KRT83634	10.00	0.24	A	Positive	phosphoacetylglucosamine_mutase-like_(LOC725539),_mRNA_
203970_KRT84582	10.00	0.22	A	Positive	proteasome_subunit_beta_type-6-like_(LOC409831),_mRNA_
200481_KRT81093	8.91	0.18	A	Positive	ATP_synthase_subunit_O,_mitochondrial_(Oscp),_mRNA_
197933_KRT78545	8.56	0.58	A	Positive	mob_as_tumor_suppressor_(mats),_transcript_variant_X1,_mRNA_
201253_KRT81865	8.47	0.27	A	Positive	NADH_dehydrogenase_[ubiquinone]_1_beta_subcomplex_subunit_7-like_(LOC724827),_mRNA_
202007_KRT82619	3.88	0.43	A	Positive	Bax_inhibitor_1_(BaxI1),_mRNA_
205536_KRT86148	3.78	0.47	A	Positive	NADH_dehydrogenase_(ubiquinone)_1_alpha_subcomplex,_8,_19kDa_(Ndufa8),_mRNA_
200360_KRT80972	0.12	0.58	A	Negative	malectin-like_(LOC727596),_mRNA_
199666_KRT80278	0.12	0.76	A	Negative	THO_complex_subunit_3-like_(LOC413173),_mRNA_
200788_KRT81400	0.12	0.62	A	Negative	DNA_excision_repair_protein_ERCC-1_(Ercc1),_mRNA_
202874_KRT83486	0.12	0.16	A	Negative	phosphoglycerate_mutase_(LOC552736),_mRNA_
197512_KRT78124	0.10	0.37	A	Negative	poly(ADP-ribose)_glycohydrolase_ARH3-like_(LOC411423),_mRNA_
197537_KRT78149	0.10	0.26	A	Negative	dynactin_subunit_2_(Dctn2),_transcript_variant_X1,_mRNA_
197552_KRT78164	0.10	0.13	A	Negative	U6_snRNA-associated_Sm-like_protein_LSm7_(Lsm7),_transcript_variant_X1,_mRNA_
197738_KRT78350	0.10	0.43	A	Negative	isocitrate_dehydrogenase_[NAD]_subunit_beta,_mitochondrial-like_(LOC552128),_mRNA_
197841_KRT78453	0.10	0.47	A	Negative	DCN1-like_protein_1-like_(LOC550726),_transcript_variant_X1,_mRNA_
197911_KRT78523	0.10	0.42	A	Negative	protein_disulfide-isomerase_A6-like_(LOC412526),_transcript_variant_1,_mRNA_
197989_KRT78601	0.10	0.24	A	Negative	magnesium_transporter_protein_1-like_(LOC412141),_mRNA_
198068_KRT78680	0.10	0.17	A	Negative	mitochondrial_thiamine_pyrophosphate_carrier-like_(LOC727424),_transcript_variant_X1,_mRNA_
198127_KRT78739	0.10	0.47	A	Negative	eukaryotic_translation_initiation_factor_2D-like_(LOC408580),_transcript_variant_X1,_mRNA_
198212_KRT78824	0.10	0.64	A	Negative	vihar_(vih),_mRNA_
198276_KRT78888	0.10	0.77	A	Negative	tyrosine-protein_kinase_Dnt_(Dnt),_transcript_variant_X1,_mRNA_
198355_KRT78967	0.10	1.00	A	Negative	Snf5-related_1_(Snr1),_mRNA_
198595_KRT79207	0.10	0.46	A	Negative	programmed_cell_death_protein_5-like_(LOC551586),_mRNA_
198606_KRT79218	0.10	0.89	A	Negative	f-actin-capping_protein_subunit_beta-like_(LOC409581),_mRNA_
198726_KRT79338	0.10	0.41	A	Negative	mitochondrial_ribosomal_protein_S18B_(mRpS18B),_mRNA_
198743_KRT79355	0.10	0.81	A	Negative	immune_response_deficient_1_(ird1),_transcript_variant_X1,_mRNA_
198745_KRT79357	0.10	0.61	A	Negative	pre-mRNA-processing_factor_19_(Prp19),_mRNA_
198755_KRT79367	0.10	0.30	A	Negative	dolichyl-phosphate_beta-D-mannosyltransferase_(LOC409115),_mRNA_
199101_KRT79713	0.10	0.24	A	Negative	dnaJ_homolog_subfamily_C_member_7-like_(LOC410037),_transcript_variant_1,_mRNA_
199144_KRT79756	0.10	0.26	A	Negative	UPF0554_protein_C2orf43_homolog_(LOC413311),_mRNA_
199147_KRT79759	0.10	0.19	A	Negative	ubiquitin-like_domain-containing_CTD_phosphatase_1-like_(LOC725786),_transcript_variant_1,_mRNA_
199171_KRT79783	0.10	0.60	A	Negative	ubiquitin_thioesterase_OTU1-like_(LOC552263),_mRNA_
199400_KRT80012	0.10	0.26	A	Negative	kanadaptin-like_(LOC412637),_mRNA_
199572_KRT80184	0.10	0.35	A	Negative	methylosome_subunit_pICln-like_(LOC551690),_transcript_variant_X1,_mRNA_
199695_KRT80307	0.10	0.36	A	Negative	tudor-SN_protein_(Tudor-SN),_mRNA_
199743_KRT80355	0.10	0.45	A	Negative	uncharacterized_LOC102655585_(LOC102655585),_mRNA_
199872_KRT80484	0.10	0.38	A	Negative	tubulin-folding_cofactor_B-like_(LOC726139),_transcript_variant_X1,_mRNA_
199909_KRT80521	0.10	0.11	A	Negative	u6_snRNA-associated_Sm-like_protein_LSm1-like_(LOC552260),_mRNA_
199948_KRT80560	0.10	0.29	A	Negative	PRA1_family_protein_3-like_(LOC410130),_transcript_variant_1,_mRNA_
200115_KRT80727	0.10	0.56	A	Negative	UBX_domain-containing_protein_4-like_(LOC408433),_transcript_variant_1,_mRNA_
200178_KRT80790	0.10	0.68	A	Negative	neuroguidin-A-like (LOC552729), mRNA
200376_KRT80988	0.10	0.21	A	Negative	ribosomal_RNA_small_subunit_methyltransferase_NEP1-like_(LOC409857),_mRNA_
200418_KRT81030	0.10	0.56	A	Negative	glycolipid_transfer_protein_domain-containing_protein_1-like_(LOC410533),_transcript_variant_X1,_mRNA_
200484_KRT81096	0.10	0.41	A	Negative	dipeptidyl_peptidase_3-like_(LOC412232),_transcript_variant_1,_mRNA_
200513_KRT81125	0.10	0.77	A	Negative	guanine_nucleotide-binding_protein_subunit_alpha_homolog_(LOC410906),_mRNA_
200623_KRT81235	0.10	0.51	A	Negative	aminomethyltransferase,_mitochondrial-like_(LOC410550),_mRNA_
200743_KRT81355	0.10	0.42	A	Negative	nuclear_pore_complex_protein_Nup85-like_(LOC408625),_transcript_variant_1,_mRNA_
200752_KRT81364	0.10	0.48	A	Negative	protein_FAM136A-like_(LOC726527),_mRNA_
200843_KRT81455	0.10	1.00	A	Negative	chloride_intracellular_channel_(Clic),_mRNA_
200939_KRT81551	0.10	0.69	A	Negative	ubiquitin_C-terminal_hydrolase_(Uch-L3),_mRNA_
200947_KRT81559	0.10	0.38	A	Negative	glucosidase_2_subunit_beta-like_(LOC552747),_mRNA_
201064_KRT81676	0.10	0.34	A	Negative	retinol_dehydrogenase_11-like_(LOC413869),_mRNA_
201180_KRT81792	0.10	0.28	A	Negative	COP9_signalosome_complex_subunit_8-like_(LOC408424),_mRNA_
201241_KRT81853	0.10	0.31	A	Negative	proteasome_subunit_beta_type-4-like_(LOC411520),_mRNA_
201433_KRT82045	0.10	0.68	A	Negative	AP-3_complex_subunit_mu-1-like_(LOC552520),_transcript_variant_X1,_mRNA_
201448_KRT82060	0.10	0.22	A	Negative	metaxin-2-like_(LOC726364),_transcript_variant_1,_mRNA_
201469_KRT82081	0.10	0.24	A	Negative	P58IPK_protein_(P58IPK),_mRNA_
201490_KRT82102	0.10	0.17	A	Negative	NADH_dehydrogenase_(ubiquinone)_1_alpha_subcomplex,_9,_39kDa_(Ndufa9),_mRNA_
202131_KRT82743	0.10	0.54	A	Negative	protein_BCCIP_homolog_(LOC413674),_mRNA_
202196_KRT82808	0.10	0.53	A	Negative	ancient_ubiquitous_protein_1-like_(LOC102655967),_mRNA_
202242_KRT82854	0.10	0.62	A	Negative	eukaryotic_translation_initiation_factor_3_subunit_B_(eIF3-S9),_transcript_variant_1,_mRNA_
202261_KRT82873	0.10	0.62	A	Negative	ubiquitin_domain-containing_protein_2-like_(LOC552847),_mRNA_
202393_KRT83005	0.10	0.84	A	Negative	protein_tyrosine_phosphatase,_non-receptor_type_4_(megakaryocyte)_(PTPN4),_transcript_variant_X1,_mRNA_
202407_KRT83019	0.10	0.13	A	Negative	dolichyl-diphosphooligosaccharide--protein_glycosyltransferase_48_kDa_subunit-like_(LOC552051),_transcript_variant_1,_mRNA_
202585_KRT83197	0.10	0.48	A	Negative	proteasome_subunit_beta_type-2-like_(LOC409978),_transcript_variant_1,_mRNA_
202632_KRT83244	0.10	0.47	A	Negative	sds22_protein_(sds22),_mRNA_
202899_KRT83511	0.10	0.46	A	Negative	mitochondrial_fission_process_protein_1-like_(LOC724600),_mRNA_
203059_KRT83671	0.10	0.45	A	Negative	phosphotidylinositol_3_kinase_21B_ortholog_(LOC408577),_mRNA_
203073_KRT83685	0.10	0.51	A	Negative	uncharacterized_LOC551450_(LOC551450),_transcript_variant_X1,_mRNA_
203155_KRT83767	0.10	0.18	A	Negative	uncharacterized_LOC552534_(LOC552534),_mRNA_
203239_KRT83851	0.10	0.15	A	Negative	UDP-N-acetylglucosamine--dolichyl-phosphate_N-acetylglucosaminephosphotransferase-like_(LOC552327),_mRNA_
203318_KRT83930	0.10	0.65	A	Negative	f-actin-capping_protein_subunit_alpha-like_(LOC552486),_mRNA_
203394_KRT84006	0.10	0.50	A	Negative	thioredoxin-related_transmembrane_protein_2_homolog_(LOC411391),_mRNA_
203497_KRT84109	0.10	0.57	A	Negative	ubiquitin-conjugating_enzyme_E2-22_kDa-like_(LOC726145),_mRNA_
203531_KRT84143	0.10	0.62	A	Negative	G_patch_domain-containing_protein_1_homolog_(LOC552172),_mRNA_
203665_KRT84277	0.10	0.32	A	Negative	RING_finger_protein_121-like_(LOC410740),_transcript_variant_X1,_mRNA_
203761_KRT84373	0.10	0.61	A	Negative	uncharacterized_protein_C9orf78_homolog_(LOC551293),_mRNA_
203890_KRT84502	0.10	0.29	A	Negative	proteasome_subunit_beta_type-3-like_(LOC552579),_mRNA_
203911_KRT84523	0.10	0.27	A	Negative	phosphatidylethanolamine-binding_protein_homolog_F40A3.3-like_(LOC408516),_transcript_variant_X1,_mRNA_
204081_KRT84693	0.10	0.68	A	Negative	Rab21_protein_(Rab21),_mRNA_
204131_KRT84743	0.10	0.77	A	Negative	MBD-like_protein_(MBD-like),_transcript_variant_X1,_mRNA_
204556_KRT85168	0.10	0.17	A	Negative	dolichyldiphosphatase_1-like_(LOC552373),_mRNA_
204584_KRT85196	0.10	0.52	A	Negative	ER_degradation-enhancing_alpha-mannosidase-like_1_(Edem1),_mRNA_
204620_KRT85232	0.10	0.51	A	Negative	kinesin_heavy_chain_(Khc),_transcript_variant_1,_mRNA_
204813_KRT85425	0.10	0.43	A	Negative	neurochondrin_homolog_(LOC102654127),_mRNA_
204918_KRT85530	0.10	0.52	A	Negative	alpha_glucosidase-like_2_(AGLU-like2),_transcript_variant_X1,_mRNA_
205051_KRT85663	0.10	0.44	A	Negative	ATPase_family_AAA_domain-containing_protein_1-A-like_(LOC411858),_mRNA_
205217_KRT85829	0.10	0.47	A	Negative	vesicle-associated_membrane_protein-associated_protein_A_(Vapa),_mRNA_
205318_KRT85930	0.10	0.24	A	Negative	protein_disulfide-isomerase_A4-like_(LOC411255),_mRNA_
205425_KRT86037	0.10	0.21	A	Negative	leucine-rich_repeat_protein_1-like_(LOC725461),_mRNA_
206008_KRT86620	0.10	0.21	A	Negative	protein_KTI12_homolog_(LOC412954),_transcript_variant_X1,_mRNA_
206288_KRT86900	0.10	0.24	A	Negative	thymidylate_kinase-like_(LOC552148),_transcript_variant_X1,_mRNA_
176913_KRT78164	10.00	0.65	B	Positive	U6_snRNA-associated_Sm-like_protein_LSm7_(Lsm7),_transcript_variant_X1,_mRNA_
177063_KRT78314	10.00	0.24	B	Positive	mitochondrial_ribosomal_protein_L24_(mRpL24),_mRNA_
177918_KRT79169	10.00	0.21	B	Positive	clavesin-2-like_(LOC552447),_mRNA_
178330_KRT79581	10.00	0.32	B	Positive	ribosome_biogenesis_regulatory_protein_homolog_(LOC411192),_transcript_variant_X1,_mRNA_
179842_KRT81093	10.00	0.21	B	Positive	ATP_synthase_subunit_O,_mitochondrial_(Oscp),_mRNA_
180614_KRT81865	10.00	0.28	B	Positive	NADH_dehydrogenase_[ubiquinone]_1_beta_subcomplex_subunit_7-like_(LOC724827),_mRNA_
180795_KRT82046	10.00	0.44	B	Positive	NADH_dehydrogenase_[ubiquinone]_1_beta_subcomplex_subunit_8,_mitochondrial-like_(LOC551660),_mRNA_
182235_KRT83486	10.00	0.16	B	Positive	phosphoglycerate_mutase_(LOC552736),_mRNA_
182383_KRT83634	10.00	0.18	B	Positive	phosphoacetylglucosamine_mutase-like_(LOC725539),_mRNA_
183917_KRT85168	10.00	0.20	B	Positive	dolichyldiphosphatase_1-like_(LOC552373),_mRNA_
179491_KRT80742	2018-05-09	0.19	B	Positive	GDP-L-fucose_synthetase_(Gmer),_transcript_variant_X1,_mRNA_
183558_KRT84809	2018-09-08	0.22	B	Positive	ribosome-recycling_factor,_mitochondrial-like_(LOC411482),_mRNA_
181768_KRT83019	6.91	0.43	B	Positive	dolichyl-diphosphooligosaccharide--protein_glycosyltransferase_48_kDa_subunit-like_(LOC552051),_transcript_variant_1,_mRNA_
176906_KRT78157	4.91	0.50	B	Positive	Rieske_iron-sulfur_protein_(RFeSP),_mRNA_
184789_KRT86040	4.58	0.29	B	Positive	uncharacterized_LOC411622_(LOC411622),_mRNA_
182397_KRT83648	4.53	0.29	B	Positive	complex_I_intermediate-associated_protein_30-like_protein_(LOC726255),_mRNA_
177894_KRT79145	3.98	0.56	B	Positive	poly(A)_RNA_polymerase,_mitochondrial-like_(LOC551561),_transcript_variant_X1,_mRNA_
180851_KRT82102	3.98	0.43	B	Positive	NADH_dehydrogenase_(ubiquinone)_1_alpha_subcomplex,_9,_39kDa_(Ndufa9),_mRNA_
179396_KRT80647	3.28	0.54	B	Positive	PRP4_pre-mRNA_processing_factor_4_(PRPF4),_mRNA_
181368_KRT82619	2018-11-03	0.43	B	Positive	Bax_inhibitor_1_(BaxI1),_mRNA_
184897_KRT86148	2018-05-03	0.81	B	Positive	NADH_dehydrogenase_(ubiquinone)_1_alpha_subcomplex,_8,_19kDa_(Ndufa8),_mRNA_
185607_KRT86858	2.79	0.35	B	Positive	malate_dehydrogenase,_mitochondrial-like_(LOC408950),_transcript_variant_1,_mRNA_
182416_KRT83667	2018-10-02	0.46	B	Positive	vesicle_transport_through_interaction_with_t-SNAREs_homolog_1A-like_(LOC551363),_transcript_variant_X1,_mRNA_
179270_KRT80521	2018-06-02	1.00	B	Positive	u6_snRNA-associated_Sm-like_protein_LSm1-like_(LOC552260),_mRNA_
182600_KRT83851	1.74	0.62	B	Positive	UDP-N-acetylglucosamine--dolichyl-phosphate_N-acetylglucosaminephosphotransferase-like_(LOC552327),_mRNA_
182516_KRT83767	0.13	0.26	B	Negative	uncharacterized_LOC552534_(LOC552534),_mRNA_
183251_KRT84502	0.13	0.36	B	Negative	proteasome_subunit_beta_type-3-like_(LOC552579),_mRNA_
178656_KRT79907	0.12	0.36	B	Negative	selT-like_protein-like_(LOC550992),_transcript_variant_1,_mRNA_
180113_KRT81364	0.12	0.30	B	Negative	protein_FAM136A-like_(LOC726527),_mRNA_
181550_KRT82801	0.11	0.77	B	Negative	DNA-directed_RNA_polymerase_II_subunit_RPB3-like_(LOC552458),_mRNA_
183442_KRT84693	0.11	0.77	B	Negative	Rab21_protein_(Rab21),_mRNA_
176873_KRT78124	0.10	0.22	B	Negative	poly(ADP-ribose)_glycohydrolase_ARH3-like_(LOC411423),_mRNA_
176886_KRT78137	0.10	0.69	B	Negative	cyclin-Y-like_(LOC550698),_mRNA_
176898_KRT78149	0.10	0.27	B	Negative	dynactin_subunit_2_(Dctn2),_transcript_variant_X1,_mRNA_
176975_KRT78226	0.10	0.46	B	Negative	protein_UBASH3A_homolog_(LOC411364),_mRNA_
177099_KRT78350	0.10	0.41	B	Negative	isocitrate_dehydrogenase_[NAD]_subunit_beta,_mitochondrial-like_(LOC552128),_mRNA_
177181_KRT78432	0.10	0.30	B	Negative	acyl_carrier_protein,_mitochondrial-like_(LOC102654169),_mRNA_
177202_KRT78453	0.10	0.47	B	Negative	DCN1-like_protein_1-like_(LOC550726),_transcript_variant_X1,_mRNA_
177272_KRT78523	0.10	0.43	B	Negative	protein_disulfide-isomerase_A6-like_(LOC412526),_transcript_variant_1,_mRNA_
177350_KRT78601	0.10	0.28	B	Negative	magnesium_transporter_protein_1-like_(LOC412141),_mRNA_
177370_KRT78621	0.10	0.36	B	Negative	mRNA_cap_guanine-N7_methyltransferase-like_(LOC412277),_mRNA_
177428_KRT78679	0.10	0.52	B	Negative	RNA-dependent_helicase_p72_(LOC411250),_mRNA_
177429_KRT78680	0.10	0.23	B	Negative	mitochondrial_thiamine_pyrophosphate_carrier-like_(LOC727424),_transcript_variant_X1,_mRNA_
177488_KRT78739	0.10	0.62	B	Negative	eukaryotic_translation_initiation_factor_2D-like_(LOC408580),_transcript_variant_X1,_mRNA_
177573_KRT78824	0.10	0.82	B	Negative	vihar_(vih),_mRNA_
177637_KRT78888	0.10	0.77	B	Negative	tyrosine-protein_kinase_Dnt_(Dnt),_transcript_variant_X1,_mRNA_
177641_KRT78892	0.10	0.76	B	Negative	UPF0402_protein_CG32590-like_(LOC551585),_mRNA_
177687_KRT78938	0.10	0.33	B	Negative	voltage-dependent_anion-selective_channel_(porin),_mRNA_
177710_KRT78961	0.10	0.41	B	Negative	thioredoxin/glutaredoxin_protein_(Trx/Gtx),_mRNA_
177716_KRT78967	0.10	1.00	B	Negative	Snf5-related_1_(Snr1),_mRNA_
177777_KRT79028	0.10	0.53	B	Negative	DNA_replication_complex_GINS_protein_SLD5-like_(LOC100577899),_mRNA_
177789_KRT79040	0.10	0.41	B	Negative	activator_of_basal_transcription_1-like_(LOC724363),_mRNA_
177835_KRT79086	0.10	0.57	B	Negative	protein_unc-50_homolog_(LOC550684),_mRNA_
177954_KRT79205	0.10	0.27	B	Negative	DNA_polymerase_delta_small_subunit-like_(LOC725330),_transcript_variant_X1,_mRNA_
177956_KRT79207	0.10	0.65	B	Negative	programmed_cell_death_protein_5-like_(LOC551586),_mRNA_
177961_KRT79212	0.10	0.53	B	Negative	armadillo_repeat-containing_protein_6_homolog_(LOC408578),_transcript_variant_X1,_mRNA_
177967_KRT79218	0.10	0.89	B	Negative	f-actin-capping_protein_subunit_beta-like_(LOC409581),_mRNA_
177995_KRT79246	0.10	0.58	B	Negative	sorting_nexin-30-like_(LOC409154),_mRNA_
178067_KRT79318	0.10	1.00	B	Negative	protein_SET-like_(LOC724665),_transcript_variant_X1,_mRNA_
178087_KRT79338	0.10	0.37	B	Negative	mitochondrial_ribosomal_protein_S18B_(mRpS18B),_mRNA_
178104_KRT79355	0.10	0.85	B	Negative	immune_response_deficient_1_(ird1),_transcript_variant_X1,_mRNA_
178106_KRT79357	0.10	0.58	B	Negative	pre-mRNA-processing_factor_19_(Prp19),_mRNA_
178116_KRT79367	0.10	0.28	B	Negative	dolichyl-phosphate_beta-D-mannosyltransferase_(LOC409115),_mRNA_
178121_KRT79372	0.10	0.47	B	Negative	GDP-mannose_4,6_dehydratase-like_(LOC411696),_transcript_variant_X1,_mRNA_
178227_KRT79478	0.10	0.89	B	Negative	probable_small_nuclear_ribonucleoprotein_Sm_D2-like_(LOC414039),_transcript_variant_1,_mRNA_
178462_KRT79713	0.10	0.27	B	Negative	dnaJ_homolog_subfamily_C_member_7-like_(LOC410037),_transcript_variant_1,_mRNA_
178505_KRT79756	0.10	0.29	B	Negative	UPF0554_protein_C2orf43_homolog_(LOC413311),_mRNA_
178508_KRT79759	0.10	0.19	B	Negative	ubiquitin-like_domain-containing_CTD_phosphatase_1-like_(LOC725786),_transcript_variant_1,_mRNA_
178532_KRT79783	0.10	0.50	B	Negative	ubiquitin_thioesterase_OTU1-like_(LOC552263),_mRNA_
178596_KRT79847	0.10	0.69	B	Negative	zinc_finger_MYM-type_protein_4-like_(LOC552580),_mRNA_
178700_KRT79951	0.10	0.89	B	Negative	symplekin_(SYMPK),_mRNA_
178710_KRT79961	0.10	1.00	B	Negative	regulation_of_nuclear_pre-mRNA_domain-containing_protein_1B-like_(LOC412928),_transcript_variant_X1,_mRNA_
178750_KRT80001	0.10	0.68	B	Negative	negative_elongation_factor_A-like_(LOC408541),_mRNA_
178761_KRT80012	0.10	0.29	B	Negative	kanadaptin-like_(LOC412637),_mRNA_
178878_KRT80129	0.10	0.35	B	Negative	congested-like_trachea_protein-like_(LOC552361),_transcript_variant_X1,_mRNA_
178881_KRT80132	0.10	0.84	B	Negative	tubulin-specific_chaperone_C-like_(LOC724928),_transcript_variant_1,_mRNA_
178886_KRT80137	0.10	0.69	B	Negative	protein_FAM192A-like_(LOC726096),_mRNA_
178933_KRT80184	0.10	0.32	B	Negative	methylosome_subunit_pICln-like_(LOC551690),_transcript_variant_X1,_mRNA_
179027_KRT80278	0.10	0.65	B	Negative	THO_complex_subunit_3-like_(LOC413173),_mRNA_
179056_KRT80307	0.10	0.55	B	Negative	tudor-SN_protein_(Tudor-SN),_mRNA_
179104_KRT80355	0.10	0.48	B	Negative	uncharacterized_LOC102655585_(LOC102655585),_mRNA_
179119_KRT80370	0.10	0.39	B	Negative	alpha-1,2-mannosyltransferase_(LOC552533),_mRNA_
179210_KRT80461	0.10	0.26	B	Negative	Rab-protein_6_(Rab6),_transcript_variant_X1,_mRNA_
179233_KRT80484	0.10	0.55	B	Negative	tubulin-folding_cofactor_B-like_(LOC726139),_transcript_variant_X1,_mRNA_
179309_KRT80560	0.10	0.31	B	Negative	PRA1_family_protein_3-like_(LOC410130),_transcript_variant_1,_mRNA_
179373_KRT80624	0.10	0.69	B	Negative	uncharacterized_LOC726312_(LOC726312),_mRNA_
179406_KRT80657	0.10	0.71	B	Negative	uncharacterized_LOC100577672_(LOC100577672),_transcript_variant_X1,_mRNA_
179435_KRT80686	0.10	0.89	B	Negative	FK506-binding_protein_15-like_(LOC100579053),_transcript_variant_X1,_mRNA_
179476_KRT80727	0.10	0.60	B	Negative	UBX_domain-containing_protein_4-like_(LOC408433),_transcript_variant_1,_mRNA_
179529_KRT80780	0.10	0.69	B	Negative	alpha-parvin-like_(LOC409755),_mRNA_
179539_KRT80790	0.10	0.71	B	Negative	neuroguidin-A-like (LOC552729), mRNA
179681_KRT80932	0.10	0.19	B	Negative	GPI_transamidase_component_PIG-T-like_(LOC410132),_transcript_variant_1,_mRNA_
179721_KRT80972	0.10	0.51	B	Negative	malectin-like_(LOC727596),_mRNA_
179737_KRT80988	0.10	0.26	B	Negative	ribosomal_RNA_small_subunit_methyltransferase_NEP1-like_(LOC409857),_mRNA_
179779_KRT81030	0.10	0.61	B	Negative	glycolipid_transfer_protein_domain-containing_protein_1-like_(LOC410533),_transcript_variant_X1,_mRNA_
179845_KRT81096	0.10	0.46	B	Negative	dipeptidyl_peptidase_3-like_(LOC412232),_transcript_variant_1,_mRNA_
179872_KRT81123	0.10	0.77	B	Negative	ran-specific_GTPase-activating_protein-like_(LOC412315),_transcript_variant_X1,_mRNA_
179874_KRT81125	0.10	0.77	B	Negative	guanine_nucleotide-binding_protein_subunit_alpha_homolog_(LOC410906),_mRNA_
180104_KRT81355	0.10	0.40	B	Negative	nuclear_pore_complex_protein_Nup85-like_(LOC408625),_transcript_variant_1,_mRNA_
180149_KRT81400	0.10	0.51	B	Negative	DNA_excision_repair_protein_ERCC-1_(Ercc1),_mRNA_
180204_KRT81455	0.10	1.00	B	Negative	chloride_intracellular_channel_(Clic),_mRNA_
180300_KRT81551	0.10	0.77	B	Negative	ubiquitin_C-terminal_hydrolase_(Uch-L3),_mRNA_
180308_KRT81559	0.10	0.26	B	Negative	glucosidase_2_subunit_beta-like_(LOC552747),_mRNA_
180425_KRT81676	0.10	0.52	B	Negative	retinol_dehydrogenase_11-like_(LOC413869),_mRNA_
180541_KRT81792	0.10	0.27	B	Negative	COP9_signalosome_complex_subunit_8-like_(LOC408424),_mRNA_
180602_KRT81853	0.10	0.35	B	Negative	proteasome_subunit_beta_type-4-like_(LOC411520),_mRNA_
180794_KRT82045	0.10	0.77	B	Negative	AP-3_complex_subunit_mu-1-like_(LOC552520),_transcript_variant_X1,_mRNA_
180809_KRT82060	0.10	0.21	B	Negative	metaxin-2-like_(LOC726364),_transcript_variant_1,_mRNA_
180830_KRT82081	0.10	0.20	B	Negative	P58IPK_protein_(P58IPK),_mRNA_
181055_KRT82306	0.10	0.69	B	Negative	protein_LSM12_homolog_(LOC408457),_transcript_variant_X1,_mRNA_
181110_KRT82361	0.10	0.89	B	Negative	TM2_domain-containing_protein_CG10795_ortholog_(LOC552462),_mRNA_
181158_KRT82409	0.10	0.17	B	Negative	histone_chaperone_asf1_(asf1),_mRNA_
181295_KRT82546	0.10	0.62	B	Negative	protein_C20orf11-like_(LOC409454),_transcript_variant_X1,_mRNA_
181492_KRT82743	0.10	0.48	B	Negative	protein_BCCIP_homolog_(LOC413674),_mRNA_
181502_KRT82753	0.10	0.27	B	Negative	uncharacterized_protein_F58A4.6-like_(LOC725638),_mRNA_
181557_KRT82808	0.10	0.57	B	Negative	ancient_ubiquitous_protein_1-like_(LOC102655967),_mRNA_
181603_KRT82854	0.10	0.69	B	Negative	eukaryotic_translation_initiation_factor_3_subunit_B_(eIF3-S9),_transcript_variant_1,_mRNA_
181622_KRT82873	0.10	0.58	B	Negative	ubiquitin_domain-containing_protein_2-like_(LOC552847),_mRNA_
181754_KRT83005	0.10	0.89	B	Negative	protein_tyrosine_phosphatase,_non-receptor_type_4_(megakaryocyte)_(PTPN4),_transcript_variant_X1,_mRNA_
181946_KRT83197	0.10	0.51	B	Negative	proteasome_subunit_beta_type-2-like_(LOC409978),_transcript_variant_1,_mRNA_
181993_KRT83244	0.10	0.51	B	Negative	sds22_protein_(sds22),_mRNA_
182134_KRT83385	0.10	0.53	B	Negative	protein_tipE-like_(LOC102654970),_transcript_variant_X1,_mRNA_
182180_KRT83431	0.10	0.21	B	Negative	glycerol-3-phosphate_acetyltransferase_(LOC411724),_transcript_variant_X1,_mRNA_
182213_KRT83464	0.10	0.89	B	Negative	trafficking_protein_particle_complex_subunit_1_(Trappc1),_mRNA_
182260_KRT83511	0.10	0.68	B	Negative	mitochondrial_fission_process_protein_1-like_(LOC724600),_mRNA_
182420_KRT83671	0.10	0.81	B	Negative	phosphotidylinositol_3_kinase_21B_ortholog_(LOC408577),_mRNA_
182434_KRT83685	0.10	0.52	B	Negative	uncharacterized_LOC551450_(LOC551450),_transcript_variant_X1,_mRNA_
182512_KRT83763	0.10	0.77	B	Negative	slit_homolog_1_protein-like_(LOC413237),_mRNA_
182679_KRT83930	0.10	0.81	B	Negative	f-actin-capping_protein_subunit_alpha-like_(LOC552486),_mRNA_
182734_KRT83985	0.10	0.18	B	Negative	mitochondrial_ribonuclease_P_protein_3-like_(LOC100576610),_mRNA_
182755_KRT84006	0.10	0.54	B	Negative	thioredoxin-related_transmembrane_protein_2_homolog_(LOC411391),_mRNA_
182858_KRT84109	0.10	0.52	B	Negative	ubiquitin-conjugating_enzyme_E2-22_kDa-like_(LOC726145),_mRNA_
182892_KRT84143	0.10	0.71	B	Negative	G_patch_domain-containing_protein_1_homolog_(LOC552172),_mRNA_
183026_KRT84277	0.10	0.26	B	Negative	RING_finger_protein_121-like_(LOC410740),_transcript_variant_X1,_mRNA_
183061_KRT84312	0.10	0.71	B	Negative	endoplasmic_reticulum-Golgi_intermediate_compartment_protein_2-like_(LOC411722),_transcript_variant_X1,_mRNA_
183122_KRT84373	0.10	0.60	B	Negative	uncharacterized_protein_C9orf78_homolog_(LOC551293),_mRNA_
183272_KRT84523	0.10	0.19	B	Negative	phosphatidylethanolamine-binding_protein_homolog_F40A3.3-like_(LOC408516),_transcript_variant_X1,_mRNA_
183331_KRT84582	0.10	0.24	B	Negative	proteasome_subunit_beta_type-6-like_(LOC409831),_mRNA_
183377_KRT84628	0.10	0.89	B	Negative	methyltransferase-like_protein_14_homolog_(LOC409900),_mRNA_
183492_KRT84743	0.10	0.65	B	Negative	MBD-like_protein_(MBD-like),_transcript_variant_X1,_mRNA_
183525_KRT84776	0.10	0.34	B	Negative	lethal_(2)_neighbor_of_tid_ortholog_(LOC724399),_mRNA_
183788_KRT85039	0.10	0.46	B	Negative	facilitated_trehalose_transporter_Tret1-2_homolog_(LOC408456),_transcript_variant_X1,_mRNA_
183945_KRT85196	0.10	0.65	B	Negative	ER_degradation-enhancing_alpha-mannosidase-like_1_(Edem1),_mRNA_
183981_KRT85232	0.10	0.53	B	Negative	kinesin_heavy_chain_(Khc),_transcript_variant_1,_mRNA_
183998_KRT85249	0.10	0.40	B	Negative	thioredoxin_2_(Trx-2),_transcript_variant_1,_mRNA_
184174_KRT85425	0.10	0.36	B	Negative	neurochondrin_homolog_(LOC102654127),_mRNA_
184294_KRT85545	0.10	0.68	B	Negative	ras-related_protein_Rab-9A-like_(LOC410969),_transcript_variant_X1,_mRNA_
184387_KRT85638	0.10	0.69	B	Negative	nucleoporin_107_(Nup107),_mRNA_
184412_KRT85663	0.10	0.49	B	Negative	ATPase_family_AAA_domain-containing_protein_1-A-like_(LOC411858),_mRNA_
184431_KRT85682	0.10	0.09	B	Negative	sorbitol_dehydrogenase-like_(LOC410167),_mRNA_
184525_KRT85776	0.10	0.55	B	Negative	leucine_carboxyl_methyltransferase_1-like_(LOC409320),_mRNA_
184578_KRT85829	0.10	0.66	B	Negative	vesicle-associated_membrane_protein-associated_protein_A_(Vapa),_mRNA_
184679_KRT85930	0.10	0.19	B	Negative	protein_disulfide-isomerase_A4-like_(LOC411255),_mRNA_
184720_KRT85971	0.10	0.62	B	Negative	vacuolar_protein_sorting_36_(Vps36),_mRNA_
184723_KRT85974	0.10	0.62	B	Negative	spichthyin_(spict),_mRNA_
184786_KRT86037	0.10	0.14	B	Negative	leucine-rich_repeat_protein_1-like_(LOC725461),_mRNA_
184799_KRT86050	0.10	0.26	B	Negative	helicase_(Hlc),_transcript_variant_1,_mRNA_
184819_KRT86070	0.10	0.38	B	Negative	hydroxymethylglutaryl-coenzyme_A_synthase_(Hmgs),_transcript_variant_X1,_mRNA_
185046_KRT86297	0.10	0.35	B	Negative	MFS-type_transporter_C6orf192_homolog_(LOC412764),_transcript_variant_X1,_mRNA_
185361_KRT86612	0.10	0.37	B	Negative	UPF0760_protein_C2orf29-like_(LOC552434),_mRNA_
185369_KRT86620	0.10	0.19	B	Negative	protein_KTI12_homolog_(LOC412954),_transcript_variant_X1,_mRNA_
